# Supplementary material for: DEK promotes mammary hyperplasia and is associated with H3K27me3 epigenetic modifications
Source: Life Sci Alliance. 2025 Jun 25;8(9):e202503230. doi: 10.26508/lsa.202503230 (PMC12198979; doi:10.26508/lsa.202503230)
Supplement: Supplementary file 2 [file LSA-2025-03230_TableS1.xlsx]

## Sheet: Sheet1
Antibody Name	Manufacturer	Catalog #	Dilution (IHC/WB)
DEK	BD Transduction	610948	1:100/1:1000
CDK4	Cell Signaling	12790T	1:100/1:1000
CDK6	Cell Signaling	3136T	1:100/1:1000
MUC1	invitrogen	PIPA595191	1:350/1:1000
EZH2	Cell Signaling	5246	1:200/1:1000
p21	Abcam	ab188224	1:100/1:1000
p27	Cell Signaling	3686	1:100/1:1000
CSN2	Fisher Scientific	501556761	1:100/1:1000
H3k27me3	Cell Signaling	9733	1:500/1:1000
CDK2	Cell Signaling	2546	1:100/1:1000
Vinculin	Cell Signaling	13901S	1:100/1:1000
CK19	Fisher Scientific	PIMA531977	1:100/1:1000
CK7	Abcam	ab9021	1:100/1:1000
EpCAM	Bioss Antibodies	bs-1513R-FR	1:100/1:1000
