# Supplementary material for: DEK promotes mammary hyperplasia and is associated with H3K27me3 epigenetic modifications
Source: Life Sci Alliance. 2025 Jun 25;8(9):e202503230. doi: 10.26508/lsa.202503230 (PMC12198979; doi:10.26508/lsa.202503230)
Supplement: Supplementary file 3 [file LSA-2025-03230_TableS2.xlsx]

## Sheet: DATASET-MMTV-Kallisto
Ensembl_gene	Definition	Symbol	Putative microRNA binding sites	Select Cellular Compartments	Select Protein Classes	GO-Biological Process	GO-Molecular Function	GO-Cellular Component	WikiPathways	avg-Ctrl	avg-DEKOE	log_fold-DEKOE_vs_Ctrl	fold-DEKOE_vs_Ctrl	rawp-DEKOE_vs_Ctrl	adjp-DEKOE_vs_Ctrl	ANOVA-rawp	ANOVA-adjp	largest fold
ENSMUSG00000028180	zinc finger, RAN-binding domain containing 2 [Source:MGI Symbol;Acc:MGI:1858211]	Zranb2	mmu-let-7b(RNAhybrid|miRanda), mmu-let-7d(RNAhybrid|miRanda), mmu-let-7i(RNAhybrid|miRanda), mmu-miR-103(miRanda), mmu-miR-107(miRanda), mmu-miR-10a(RNAhybrid|TargetScan|miRanda), mmu-miR-1192(miRanda), mmu-miR-124(TargetScan|miRanda), mmu-miR-124a(RNAhybrid|TargetScan|miRanda|pictar), mmu-miR-124ab(TargetScan), mmu-miR-126*(pictar), mmu-miR-128(miRanda), mmu-miR-130a(RNAhybrid|miRanda), mmu-miR-…	nucleus	splicing regulator|protein_coding	mRNA processing // RNA splicing	RNA binding // protein binding // zinc ion binding	intracellular // nucleus		4.8786	5.10667	0.228062	1.17126	0.432924	1	0.460886	1	0.228062
ENSMUSG00000028182	leucine-rich repeats and IQ motif containing 3 [Source:MGI Symbol;Acc:MGI:1921685]	Lrriq3	mmu-let-7a(miRanda), mmu-let-7b(miRanda), mmu-let-7c(miRanda), mmu-let-7d(miRanda), mmu-let-7e(miRanda), mmu-let-7f(miRanda), mmu-let-7g(miRanda), mmu-let-7i(miRanda), mmu-miR-103(miRanda), mmu-miR-106a(miRanda), mmu-miR-106b(miRanda), mmu-miR-107(miRanda), mmu-miR-10a(miRanda), mmu-miR-10b(miRanda), mmu-miR-122(miRanda), mmu-miR-125a-3p(miRanda), mmu-miR-129-5p(miRanda), mmu-miR-132(miRanda), mm…		protein_coding	biological_process	molecular_function	cellular_component		0.606673	0.431093	Insufficient Expression	Insufficient Expression	0.640952	1	0.698939	1	0.17558
ENSMUSG00000028185	deoxyribonuclease II beta [Source:MGI Symbol;Acc:MGI:1913283]	Dnase2b	mmu-miR-128(miRanda), mmu-miR-136(miRanda), mmu-miR-142-3p(miRanda), mmu-miR-143(miRanda), mmu-miR-146a(miRanda), mmu-miR-146b(miRanda), mmu-miR-15a(miRanda), mmu-miR-15b(miRanda), mmu-miR-16(miRanda), mmu-miR-181d(miRanda), mmu-miR-195(miRanda), mmu-miR-199a-5p(miRanda), mmu-miR-200b(miRanda), mmu-miR-215(miRanda), mmu-miR-25(miRanda), mmu-miR-26a(miRanda), mmu-miR-26b(miRanda), mmu-miR-27a(miRa…	extracellular	protein_coding	DNA metabolic process	endodeoxyribonuclease activity // deoxyribonuclease II activity	extracellular region // cytoplasm // lysosome		0	0	Insufficient Expression	Insufficient Expression	1	1	1	1	0
ENSMUSG00000028184	latrophilin 2 [Source:MGI Symbol;Acc:MGI:2139714]	Lphn2	mmu-let-7a(RNAhybrid|miRanda), mmu-let-7c(RNAhybrid|miRanda), mmu-let-7f(RNAhybrid|miRanda), mmu-let-7g(RNAhybrid|miRanda), mmu-miR-1(miRanda), mmu-miR-101a(RNAhybrid|miRanda), mmu-miR-101b(RNAhybrid|miRanda), mmu-miR-103(RNAhybrid|miRanda|pictar), mmu-miR-106a(RNAhybrid|miRanda), mmu-miR-106b(RNAhybrid|miRanda), mmu-miR-107(RNAhybrid|miRanda|pictar), mmu-miR-10a(miRanda), mmu-miR-10b(miRanda), m…	transmembrane	GPCR()|protein_coding	neuropeptide signaling pathway // biological_process	G-protein coupled receptor activity // carbohydrate binding	plasma membrane // membrane // integral to membrane		1.06499	2.57585	1.51086	2.8498	0.00757215	0.506919	0.0316234	0.910964	1.51086
ENSMUSG00000028187	ribosome production factor 1 homolog (S. cerevisiae) [Source:MGI Symbol;Acc:MGI:1917535]	Rpf1	mmu-miR-101a(RNAhybrid|miRanda), mmu-miR-101b(RNAhybrid|TargetScan|miRanda), mmu-miR-128a(RNAhybrid|miRanda), mmu-miR-128b(RNAhybrid|miRanda), mmu-miR-133a(RNAhybrid), mmu-miR-133b(RNAhybrid), mmu-miR-136(miRanda), mmu-miR-145(RNAhybrid|miRanda), mmu-miR-185(RNAhybrid|miRanda), mmu-miR-190b(miRanda), mmu-miR-207(RNAhybrid), mmu-miR-223(RNAhybrid|miRanda), mmu-miR-26a(RNAhybrid|miRanda), mmu-miR-2…		protein_coding	rRNA processing // biological_process	RNA binding // rRNA binding	nucleolus		4.98711	5.33454	0.347431	1.27229	0.500313	1	0.602048	1	0.347431
ENSMUSG00000028186	urate oxidase [Source:MGI Symbol;Acc:MGI:98907]	Uox	mmu-miR-1192(miRanda), mmu-miR-129-5p(miRanda), mmu-miR-134(miRanda), mmu-miR-144(miRanda), mmu-miR-146a(miRanda), mmu-miR-146b(miRanda), mmu-miR-193b(miRanda), mmu-miR-199a-5p(miRanda), mmu-miR-218(miRanda), mmu-miR-23a(miRanda), mmu-miR-23b(miRanda), mmu-miR-30a(miRanda), mmu-miR-30b(miRanda), mmu-miR-30c(miRanda), mmu-miR-30d(miRanda), mmu-miR-30e(miRanda), mmu-miR-31(miRanda), mmu-miR-338-3p(…		protein_coding	purine base metabolic process // urate catabolic process	urate oxidase activity	mitochondrion // peroxisome		0.558168	0	Insufficient Expression	Insufficient Expression	0.298155	1	0.42265	1	0.558168
ENSMUSG00000028189	chitobiase, di-N-acetyl- [Source:MGI Symbol;Acc:MGI:1921495]	Ctbs	mmu-let-7a(miRanda), mmu-let-7b(miRanda), mmu-let-7c(miRanda), mmu-let-7d(miRanda), mmu-let-7e(miRanda), mmu-let-7f(miRanda), mmu-let-7g(miRanda), mmu-let-7i(miRanda), mmu-miR-101a(miRanda), mmu-miR-101b(miRanda), mmu-miR-106a(miRanda), mmu-miR-106b(miRanda), mmu-miR-132(miRanda), mmu-miR-139-5p(miRanda), mmu-miR-144(miRanda), mmu-miR-17(miRanda), mmu-miR-185(miRanda), mmu-miR-186(miRanda), mmu-m…		protein_coding	chitin catabolic process // oligosaccharide catabolic process	chitinase activity	lysosome		1.38492	1.0829	-0.30202	-1.23287	0.409952	1	0.489712	1	0.30202
ENSMUSG00000028188	spermatogenesis associated 1 [Source:MGI Symbol;Acc:MGI:1918201]	Spata1	mmu-miR-103(RNAhybrid|miRanda), mmu-miR-106a(RNAhybrid|miRanda), mmu-miR-106b(RNAhybrid|miRanda), mmu-miR-1192(miRanda), mmu-miR-124(miRanda), mmu-miR-129-5p(miRanda), mmu-miR-130a(RNAhybrid|miRanda), mmu-miR-130b(RNAhybrid|miRanda), mmu-miR-133b(RNAhybrid), mmu-miR-134(miRanda), mmu-miR-135a(miRanda), mmu-miR-136(miRanda), mmu-miR-140*(RNAhybrid|miRanda), mmu-miR-141(RNAhybrid|miRanda), mmu-miR-…		protein_coding	biological_process	molecular_function	cellular_component		1.24953	1.26071	0.0111809	1.00778	0.955671	1	0.916965	1	0.0111809
ENSMUSG00000035429	protein tyrosine phosphatase, receptor type, H [Source:MGI Symbol;Acc:MGI:3026877]	Ptprh	mmu-miR-186(miRanda), mmu-miR-196a(miRanda), mmu-miR-196b(miRanda), mmu-miR-27a(miRanda), mmu-miR-27b(miRanda), mmu-miR-504(miRanda)		protein_coding		protein tyrosine phosphatase activity // protein binding	nucleus // cytoplasm // mitochondrion		0	0	Insufficient Expression	Insufficient Expression	1	1	1	1	0
ENSMUSG00000060856										0	0	Insufficient Expression	Insufficient Expression	1	1	1	1	0
ENSMUSG00000035427	melanoma antigen, family B, 4 [Source:MGI Symbol;Acc:MGI:2148568]	Mageb4	mmu-miR-106a(miRanda), mmu-miR-106b(miRanda), mmu-miR-10a(miRanda), mmu-miR-10b(miRanda), mmu-miR-125a-3p(miRanda), mmu-miR-128(miRanda), mmu-miR-132(miRanda), mmu-miR-141(miRanda), mmu-miR-144(miRanda), mmu-miR-17(miRanda), mmu-miR-186(miRanda), mmu-miR-18a(miRanda), mmu-miR-18b(miRanda), mmu-miR-199a-5p(miRanda), mmu-miR-200a(miRanda), mmu-miR-202-3p(miRanda), mmu-miR-203(miRanda), mmu-miR-205(…		protein_coding	biological_process	molecular_function	cytoplasm		0	0	Insufficient Expression	Insufficient Expression	1	1	1	1	0
ENSMUSG00000035420	family with sequence similarity 170, member A [Source:MGI Symbol;Acc:MGI:2684939]	Fam170a	mmu-miR-122(miRanda), mmu-miR-137(TargetScan), mmu-miR-137ab(TargetScan)	nucleus	protein_coding	biological_process	molecular_function // zinc ion binding	cellular_component // intracellular		0	0	Insufficient Expression	Insufficient Expression	1	1	1	1	0
ENSMUSG00000020755	SAP30 binding protein [Source:MGI Symbol;Acc:MGI:1927479]	Sap30bp	mmu-miR-1(miRanda), mmu-miR-122(miRanda), mmu-miR-133a(miRanda), mmu-miR-133b(miRanda), mmu-miR-134(miRanda), mmu-miR-148a(miRanda), mmu-miR-148b(miRanda), mmu-miR-152(miRanda), mmu-miR-206(miRanda), mmu-miR-22(miRanda), mmu-miR-27a(pictar), mmu-miR-27b(pictar), mmu-miR-299(miRanda), mmu-miR-31(miRanda), mmu-miR-320(miRanda), mmu-miR-339-5p(miRanda), mmu-miR-361(miRanda), mmu-miR-370(TargetScan|m…	nucleus	transcription regulator|protein_coding	transcription, DNA-dependent // regulation of transcription, DNA-dependent // apoptosis // induction of apoptosis	protein binding	nucleus // intermediate filament cytoskeleton		3.63311	4.15968	0.526573	1.4405	0.580259	1	0.684197	1	0.526573
ENSMUSG00000020752	RecQ protein-like 5 [Source:MGI Symbol;Acc:MGI:2156841]	Recql5	mmu-miR-1(miRanda), mmu-miR-10a(miRanda), mmu-miR-10b(miRanda), mmu-miR-125a-5p(TargetScan|miRanda), mmu-miR-125b-5p(TargetScan|miRanda), mmu-miR-127(miRanda), mmu-miR-135a(miRanda), mmu-miR-135b(miRanda), mmu-miR-138(miRanda), mmu-miR-146a(miRanda), mmu-miR-146b(miRanda), mmu-miR-148a(miRanda), mmu-miR-148b(miRanda), mmu-miR-152(miRanda), mmu-miR-205(miRanda), mmu-miR-206(miRanda), mmu-miR-291a-…		protein_coding	DNA recombination	nucleic acid binding // helicase activity // ATP binding // ATP-dependent helicase activity	nucleus // nucleolus // DNA-directed RNA polymerase II, holoenzyme // nuclear membrane		1.98319	2.54345	0.560253	1.47453	0.22281	1	0.33406	1	0.560253
ENSMUSG00000020758	integrin beta 4 [Source:MGI Symbol;Acc:MGI:96613]	Itgb4	mmu-let-7a(miRanda), mmu-let-7c(miRanda), mmu-let-7d(RNAhybrid|miRanda), mmu-let-7g(miRanda), mmu-miR-101a(RNAhybrid|miRanda), mmu-miR-101b(RNAhybrid|miRanda), mmu-miR-105(TargetScan), mmu-miR-106a(TargetScan), mmu-miR-125a-3p(miRanda), mmu-miR-129-5p(miRanda), mmu-miR-130a(RNAhybrid|miRanda), mmu-miR-130b(RNAhybrid|miRanda), mmu-miR-133a(RNAhybrid|miRanda), mmu-miR-133b(miRanda), mmu-miR-137(miR…		protein_coding	cell adhesion // cell-matrix adhesion // integrin-mediated signaling pathway // multicellular organismal development // response to wounding // hemidesmosome assembly // filopodium assembly // cell motility	receptor activity // protein binding	basement membrane // integrin complex // basal plasma membrane // cell surface // hemidesmosome // cell leading edge		1.21789	1.6192	0.40131	1.32071	0.472043	1	0.581996	1	0.40131
ENSMUSG00000069833	AHNAK nucleoprotein (desmoyokin) [Source:MGI Symbol;Acc:MGI:1316648]	Ahnak	mmu-miR-106a(miRanda), mmu-miR-106ab(TargetScan), mmu-miR-106b(miRanda), mmu-miR-124(miRanda), mmu-miR-125a-3p(miRanda), mmu-miR-125a-5p(miRanda), mmu-miR-125b-5p(miRanda), mmu-miR-135a(miRanda), mmu-miR-135b(miRanda), mmu-miR-136(miRanda), mmu-miR-137(TargetScan|miRanda), mmu-miR-137ab(TargetScan), mmu-miR-141(miRanda), mmu-miR-145(miRanda), mmu-miR-17(TargetScan|miRanda), mmu-miR-17-5p(TargetSc…		protein_coding		protein binding	cell-cell junction		5.85237	5.53664	-0.315731	-1.24464	0.597715	1	0.688829	1	0.315731
ENSMUSG00000069830	NLR family, pyrin domain containing 1A [Source:MGI Symbol;Acc:MGI:2684861]	Nlrp1a	mmu-miR-143(pictar)		protein_coding	induction of apoptosis // activation of caspase activity // cell death // response to muramyl dipeptide // defense response to bacterium // regulation of apoptosis // positive regulation of interleukin-1 beta secretion // neuron apoptosis	protein binding // ATP binding // enzyme binding	intracellular // nucleus		0	0.0387887	Insufficient Expression	Insufficient Expression	0.837383	1	0.42265	1	0.0387887
ENSMUSG00000028238	ATPase, H+ transporting, lysosomal V0 subunit D2 [Source:MGI Symbol;Acc:MGI:1924415]	Atp6v0d2	mmu-miR-106a(miRanda), mmu-miR-106b(miRanda), mmu-miR-129-5p(miRanda), mmu-miR-17(miRanda), mmu-miR-186(miRanda), mmu-miR-187(miRanda), mmu-miR-191(miRanda), mmu-miR-195(miRanda), mmu-miR-20a(miRanda), mmu-miR-20b(miRanda), mmu-miR-210(miRanda), mmu-miR-218(miRanda), mmu-miR-221(miRanda), mmu-miR-222(miRanda), mmu-miR-23a(miRanda), mmu-miR-23b(miRanda), mmu-miR-296-3p(miRanda), mmu-miR-33(miRanda…		protein_coding	ATP hydrolysis coupled proton transport	protein binding // hydrogen ion transmembrane transporter activity	endosome // early endosome // membrane // apical plasma membrane // vacuolar proton-transporting V-type ATPase complex // proton-transporting V-type ATPase, V0 domain		1.11223	2.26664	1.15442	2.22595	0.25007	1	0.397551	1	1.15442
ENSMUSG00000033862	cyclin-dependent kinase 10 [Source:MGI Symbol;Acc:MGI:2448549]	Cdk10	mmu-miR-107(RNAhybrid|miRanda), mmu-miR-10a(RNAhybrid|miRanda), mmu-miR-124a(RNAhybrid|miRanda), mmu-miR-128a(RNAhybrid|miRanda), mmu-miR-128b(RNAhybrid|miRanda), mmu-miR-130a(RNAhybrid|miRanda), mmu-miR-130b(RNAhybrid|miRanda), mmu-miR-133b(RNAhybrid|miRanda), mmu-miR-145(RNAhybrid|TargetScan|miRanda), mmu-miR-149(RNAhybrid|miRanda), mmu-miR-150(RNAhybrid|miRanda), mmu-miR-151(RNAhybrid|miRanda)…		kinase|protein_coding		cyclin-dependent protein kinase activity // protein binding // ATP binding			3.32696	4.08231	0.755349	1.68804	0.295445	1	0.433951	1	0.755349
ENSMUSG00000033863	Kruppel-like factor 9 [Source:MGI Symbol;Acc:MGI:1333856]	Klf9	mmu-let-7(TargetScan), mmu-let-7a(pictar), mmu-let-7b(RNAhybrid|miRanda|pictar), mmu-let-7c(pictar), mmu-let-7d(pictar), mmu-let-7e(pictar), mmu-let-7f(pictar), mmu-let-7g(pictar), mmu-let-7i(pictar), mmu-miR-106a(RNAhybrid|miRanda), mmu-miR-106b(RNAhybrid|miRanda|pictar), mmu-miR-10a(RNAhybrid|miRanda), mmu-miR-1192(miRanda), mmu-miR-122a(RNAhybrid|miRanda), mmu-miR-1244(TargetScan), mmu-miR-127…	nucleus	transcription regulator|protein_coding	regulation of transcription, DNA-dependent // embryo implantation // progesterone receptor signaling pathway // cellular response to thyroid hormone stimulus	DNA binding // zinc ion binding	nucleus		4.90256	4.60155	-0.30101	-1.23201	0.237968	1	0.202188	1	0.30101
ENSMUSG00000033860	fibrinogen gamma chain [Source:MGI Symbol;Acc:MGI:95526]	Fgg	mmu-miR-101a(miRanda), mmu-miR-101b(miRanda), mmu-miR-1192(miRanda), mmu-miR-136(miRanda), mmu-miR-137(miRanda), mmu-miR-144(miRanda), mmu-miR-186(miRanda), mmu-miR-200b(miRanda), mmu-miR-200c(miRanda), mmu-miR-203(miRanda), mmu-miR-25(miRanda), mmu-miR-26a(miRanda), mmu-miR-26b(miRanda), mmu-miR-30a(miRanda), mmu-miR-30b(miRanda), mmu-miR-30c(miRanda), mmu-miR-30d(miRanda), mmu-miR-30e(miRanda),…		protein_coding	signal transduction // platelet activation // protein polymerization // response to calcium ion	receptor binding // protein binding, bridging // eukaryotic cell surface binding // metal ion binding	fibrinogen complex // extracellular space // cell cortex // external side of plasma membrane // platelet alpha granule // blood microparticle		2.34083	0.434386	-1.90644	-3.74884	0.205467	1	0.35625	1	1.90644
ENSMUSG00000069835	spermidine/spermine N1-acetyl transferase 2 [Source:MGI Symbol;Acc:MGI:1916465]	Sat2	mmu-miR-10a(miRanda), mmu-miR-10b(miRanda), mmu-miR-1192(miRanda), mmu-miR-134(miRanda), mmu-miR-140(miRanda), mmu-miR-184(miRanda), mmu-miR-185(miRanda), mmu-miR-192(miRanda), mmu-miR-215(miRanda), mmu-miR-326(miRanda), mmu-miR-329(miRanda), mmu-miR-330(miRanda), mmu-miR-339-5p(miRanda), mmu-miR-362-3p(miRanda), mmu-miR-488(miRanda), mmu-miR-495(miRanda), mmu-miR-7a(miRanda), mmu-miR-7b(miRanda)…		protein_coding	spermine metabolic process // spermidine metabolic process // putrescine catabolic process	diamine N-acetyltransferase activity	cellular_component // cytoplasm		4.16169	2.57381	-1.58788	-3.00607	0.00555465	0.504576	0.0245991	0.892041	1.58788
ENSMUSG00000028233	trimethylguanosine synthase homolog (S. cerevisiae) [Source:MGI Symbol;Acc:MGI:2151797]	Tgs1	mmu-let-7a(miRanda), mmu-let-7b(miRanda), mmu-let-7c(miRanda), mmu-let-7d(miRanda), mmu-let-7e(miRanda), mmu-let-7f(miRanda), mmu-let-7g(miRanda), mmu-let-7i(miRanda), mmu-miR-1192(miRanda), mmu-miR-135a(miRanda), mmu-miR-135b(miRanda), mmu-miR-141(miRanda), mmu-miR-144(miRanda), mmu-miR-146a(miRanda), mmu-miR-146b(miRanda), mmu-miR-148a(miRanda), mmu-miR-148b(miRanda), mmu-miR-152(miRanda), mmu-…	nucleus	transcription regulator|protein_coding	RNA methylation // transcription, DNA-dependent // regulation of transcription, DNA-dependent // RNA capping	methyltransferase activity	nucleus // cytoplasm // Cajal body		2.01095	2.54155	0.530598	1.44453	0.226381	1	0.332999	1	0.530598
ENSMUSG00000028232	transmembrane protein 68 [Source:MGI Symbol;Acc:MGI:1919348]	Tmem68	mmu-let-7b(RNAhybrid|miRanda), mmu-let-7c(RNAhybrid|miRanda), mmu-let-7d*(RNAhybrid|miRanda), mmu-let-7f(miRanda), mmu-let-7g(RNAhybrid|miRanda), mmu-let-7i(RNAhybrid|miRanda), mmu-miR-101(TargetScan), mmu-miR-101a(miRanda), mmu-miR-101ab(TargetScan), mmu-miR-101b(RNAhybrid|miRanda), mmu-miR-124a(RNAhybrid|miRanda), mmu-miR-125b(RNAhybrid|miRanda), mmu-miR-127(RNAhybrid|miRanda), mmu-miR-128(miRa…	transmembrane	protein_coding	biological_process	molecular_function // transferase activity, transferring acyl groups	cellular_component // integral to membrane		2.7059	3.19763	0.491739	1.40614	0.551949	1	0.659638	1	0.491739
ENSMUSG00000028236	short chain dehydrogenase/reductase family 16C, member 5 [Source:MGI Symbol;Acc:MGI:2668443]	Sdr16c5	mmu-miR-1192(miRanda), mmu-miR-290-5p(miRanda), mmu-miR-292-5p(miRanda), mmu-miR-425(miRanda), mmu-miR-489(miRanda), mmu-miR-495(miRanda), mmu-miR-7b(miRanda), mmu-miR-875-5p(miRanda)	transmembrane	protein_coding	retinol metabolic process // retinal metabolic process // keratinocyte proliferation	nucleotide binding // retinol dehydrogenase activity	endoplasmic reticulum membrane // integral to membrane		0	0	Insufficient Expression	Insufficient Expression	1	1	1	1	0
ENSMUSG00000028234	ribosomal protein S20 [Source:MGI Symbol;Acc:MGI:1914677]	Rps20	mmu-miR-208a(miRanda), mmu-miR-208b(miRanda), mmu-miR-382(miRanda)		protein_coding	translation	RNA binding // structural constituent of ribosome	cytoplasm // cytosolic small ribosomal subunit		7.76783	8.97878	1.21094	2.31489	0.0077366	0.506919	0.0205901	0.892041	1.21094
ENSMUSG00000044537	olfactory receptor 779 [Source:MGI Symbol;Acc:MGI:3030613]	Olfr779			protein_coding	G-protein coupled receptor protein signaling pathway // sensory perception of smell // detection of chemical stimulus involved in sensory perception of smell	G-protein coupled receptor activity // olfactory receptor activity	integral to membrane		0	0	Insufficient Expression	Insufficient Expression	1	1	1	1	0
ENSMUSG00000044534	chemokine binding protein 2 [Source:MGI Symbol;Acc:MGI:1891697]	Ccbp2	mmu-miR-125a-3p(miRanda), mmu-miR-128(miRanda), mmu-miR-132(miRanda), mmu-miR-134(miRanda), mmu-miR-138(TargetScan|miRanda), mmu-miR-138ab(TargetScan), mmu-miR-190(miRanda), mmu-miR-190b(miRanda), mmu-miR-212(miRanda), mmu-miR-214(miRanda), mmu-miR-216b(miRanda), mmu-miR-224(miRanda), mmu-miR-30a(miRanda), mmu-miR-30b(miRanda), mmu-miR-30c(miRanda), mmu-miR-30d(miRanda), mmu-miR-30e(miRanda), mmu…	transmembrane	GPCR()|protein_coding	chemotaxis // signal transduction // elevation of cytosolic calcium ion concentration // neutrophil activation	protein binding // C-C chemokine receptor activity // C-X-C chemokine receptor activity // C-C chemokine binding	plasma membrane // integral to membrane		0.524046	0.442672	Insufficient Expression	Insufficient Expression	0.884693	1	0.911769	1	0.0813736
ENSMUSG00000044533	ribosomal protein S2 [Source:MGI Symbol;Acc:MGI:105110]	Rps2	mmu-miR-129(pictar), mmu-miR-18(pictar), mmu-miR-218(pictar), mmu-miR-331(pictar)		protein_coding	translation	RNA binding // structural constituent of ribosome	small ribosomal subunit		2.46625	3.78727	1.32102	2.49843	0.00632108	0.506919	0.0196031	0.892041	1.32102
ENSMUSG00000068120	predicted pseudogene 10231 [Source:MGI Symbol;Acc:MGI:3704468]	Gm10231	mmu-miR-101(pictar), mmu-miR-125a(pictar), mmu-miR-125b(pictar), mmu-miR-144(pictar), mmu-miR-199a*(pictar)	transmembrane	processed_pseudogene					8.93128	8.86001	-0.0712704	-1.05064	0.814781	1	0.831128	1	0.0712704
ENSMUSG00000068129	cystatin F (leukocystatin) [Source:MGI Symbol;Acc:MGI:1298217]	Cst7	mmu-let-7a(miRanda), mmu-let-7b(miRanda), mmu-let-7c(miRanda), mmu-let-7d(miRanda), mmu-let-7e(miRanda), mmu-let-7f(miRanda), mmu-let-7g(miRanda), mmu-let-7i(miRanda), mmu-miR-125a-5p(miRanda), mmu-miR-125b-5p(miRanda), mmu-miR-190(miRanda), mmu-miR-190b(miRanda), mmu-miR-29a(miRanda), mmu-miR-29b(miRanda), mmu-miR-29c(miRanda), mmu-miR-351(miRanda), mmu-miR-383(miRanda), mmu-miR-431(miRanda), mm…	extracellular	protein_coding		cysteine-type endopeptidase inhibitor activity	extracellular region		0.117002	1.2767	1.1597	2.23411	0.209105	1	0.353694	1	1.1597
ENSMUSG00000027405	NOP56 ribonucleoprotein [Source:MGI Symbol;Acc:MGI:1914384]	Nop56	mmu-miR-592(miRanda)		protein_coding	biological_process // ribosome biogenesis	protein binding // snoRNA binding	nucleolus // small nucleolar ribonucleoprotein complex // cytoplasm // pre-snoRNP complex		5.14074	6.17809	1.03734	2.05244	0.0311203	0.593884	0.0822282	1	1.03734
ENSMUSG00000027404	small nuclear ribonucleoprotein B [Source:MGI Symbol;Acc:MGI:98342]	Snrpb	mmu-miR-1192(TargetScan|miRanda), mmu-miR-132(miRanda), mmu-miR-136(miRanda), mmu-miR-146a(miRanda), mmu-miR-146b(miRanda), mmu-miR-153(miRanda), mmu-miR-155(miRanda), mmu-miR-194(miRanda), mmu-miR-212(miRanda), mmu-miR-217(miRanda), mmu-miR-28(miRanda), mmu-miR-340-5p(miRanda), mmu-miR-376b(miRanda), mmu-miR-384-5p(miRanda), mmu-miR-410(miRanda), mmu-miR-448(miRanda), mmu-miR-488(miRanda), mmu-m…		splicing regulator|protein_coding	mRNA processing // RNA splicing	protein binding // histone pre-mRNA DCP binding	nucleus // U7 snRNP // U12-type spliceosomal complex // cytoplasm // catalytic step 2 spliceosome // histone pre-mRNA 3'end processing complex		7.62662	7.96862	0.341997	1.26751	0.19964	1	0.184586	1	0.341997
ENSMUSG00000075167	olfactory receptor 1101 [Source:MGI Symbol;Acc:MGI:3030935]	Olfr1101			protein_coding	G-protein coupled receptor protein signaling pathway // sensory perception of smell // detection of chemical stimulus involved in sensory perception of smell	G-protein coupled receptor activity // olfactory receptor activity	plasma membrane // integral to membrane		0	0	Insufficient Expression	Insufficient Expression	1	1	1	1	0
ENSMUSG00000027406	isocitrate dehydrogenase 3 (NAD+) beta [Source:MGI Symbol;Acc:MGI:2158650]	Idh3b	mmu-let-7a(miRanda), mmu-let-7b(miRanda), mmu-let-7c(miRanda), mmu-let-7d(miRanda), mmu-miR-1(RNAhybrid|miRanda), mmu-miR-100(RNAhybrid|miRanda), mmu-miR-10a(RNAhybrid|miRanda), mmu-miR-125a(RNAhybrid), mmu-miR-125b(RNAhybrid|miRanda), mmu-miR-129-3p(RNAhybrid|miRanda), mmu-miR-132(RNAhybrid|miRanda), mmu-miR-133a(miRanda), mmu-miR-133b(miRanda), mmu-miR-145(RNAhybrid|miRanda), mmu-miR-152(RNAhyb…		protein_coding	tricarboxylic acid cycle // isocitrate metabolic process // 2-oxoglutarate metabolic process // NADH metabolic process	magnesium ion binding // isocitrate dehydrogenase (NAD+) activity // NAD binding	mitochondrion		8.93292	8.21714	-0.715777	-1.64237	0.0251127	0.563921	0.0200712	0.892041	0.715777
ENSMUSG00000075161	olfactory receptor 1109 [Source:MGI Symbol;Acc:MGI:3030943]	Olfr1109			protein_coding	G-protein coupled receptor protein signaling pathway // sensory perception of smell // detection of chemical stimulus involved in sensory perception of smell	G-protein coupled receptor activity // olfactory receptor activity	plasma membrane // integral to membrane		0	0	Insufficient Expression	Insufficient Expression	1	1	1	1	0
ENSMUSG00000027400	prodynorphin [Source:MGI Symbol;Acc:MGI:97535]	Pdyn		extracellular	protein_coding	neuropeptide signaling pathway	opioid peptide activity // neuropeptide hormone activity	extracellular region // plasma membrane		0	0	Insufficient Expression	Insufficient Expression	1	1	1	1	0
ENSMUSG00000027403	transglutaminase 6 [Source:MGI Symbol;Acc:MGI:3044321]	Tgm6	mmu-miR-134(miRanda), mmu-miR-135a(miRanda), mmu-miR-135b(miRanda), mmu-miR-138(miRanda), mmu-miR-143(miRanda), mmu-miR-148a(miRanda), mmu-miR-148b(miRanda), mmu-miR-152(miRanda), mmu-miR-199a-5p(miRanda), mmu-miR-21(miRanda), mmu-miR-214(miRanda), mmu-miR-223(miRanda), mmu-miR-291a-3p(miRanda), mmu-miR-294(miRanda), mmu-miR-295(miRanda), mmu-miR-302a(miRanda), mmu-miR-302b(miRanda), mmu-miR-302d…		protein_coding	biological_process // peptide cross-linking	molecular_function // protein-glutamine gamma-glutamyltransferase activity // metal ion binding	cellular_component		0	0	Insufficient Expression	Insufficient Expression	1	1	1	1	0
ENSMUSG00000075162	predicted gene 10812 [Source:MGI Symbol;Acc:MGI:3708535]	Gm10812			pseudogene					0.130885	0.531006	Insufficient Expression	Insufficient Expression	0.430248	1	0.540513	1	0.400121
ENSMUSG00000075169	olfactory receptor 1098 [Source:MGI Symbol;Acc:MGI:3030932]	Olfr1098			protein_coding	G-protein coupled receptor protein signaling pathway // sensory perception of smell // detection of chemical stimulus involved in sensory perception of smell	G-protein coupled receptor activity // olfactory receptor activity	plasma membrane // integral to membrane		0	0	Insufficient Expression	Insufficient Expression	1	1	1	1	0
ENSMUSG00000075168	olfactory receptor 1099 [Source:MGI Symbol;Acc:MGI:3030933]	Olfr1099			protein_coding	G-protein coupled receptor protein signaling pathway // sensory perception of smell // detection of chemical stimulus involved in sensory perception of smell	G-protein coupled receptor activity // olfactory receptor activity	plasma membrane // integral to membrane		0	0	Insufficient Expression	Insufficient Expression	1	1	1	1	0
ENSMUSG00000078350	small integral membrane protein 1 [Source:MGI Symbol;Acc:MGI:1916109]	Smim1		transmembrane	protein_coding	biological_process	molecular_function	integral to membrane		5.09363	5.91397	0.820335	1.76582	0.495723	1	0.618823	1	0.820335
ENSMUSG00000018209	serine/threonine kinase 4 [Source:MGI Symbol;Acc:MGI:1929004]	Stk4	mmu-miR-1(miRanda), mmu-miR-100(miRanda), mmu-miR-101(TargetScan|pictar), mmu-miR-101ab(TargetScan), mmu-miR-10a(miRanda), mmu-miR-10b(miRanda), mmu-miR-124(TargetScan|miRanda), mmu-miR-124a(pictar), mmu-miR-124ab(TargetScan), mmu-miR-128(miRanda), mmu-miR-138(TargetScan|pictar), mmu-miR-138ab(TargetScan), mmu-miR-139-5p(miRanda), mmu-miR-18(pictar), mmu-miR-185(miRanda), mmu-miR-18a(miRanda), mm…	nucleus	kinase|protein_coding	cell morphogenesis // patterning of blood vessels // neural tube formation // endocardium development // protein phosphorylation // apoptosis // induction of apoptosis // intracellular protein kinase cascade // central nervous system development // negative regulation of cell proliferation // peptidyl-serine phosphorylation // keratinocyte differentiation // hippo signaling cascade // positive re…	magnesium ion binding // protein serine/threonine kinase activity // protein binding // ATP binding // transcription factor binding // identical protein binding // protein homodimerization activity // protein serine/threonine kinase activator activity // protein dimerization activity	nucleus // cytoplasm		1.66847	1.99752	0.329044	1.25618	0.617961	1	0.707722	1	0.329044
ENSMUSG00000044288	cannabinoid receptor 1 (brain) [Source:MGI Symbol;Acc:MGI:104615]	Cnr1	mmu-miR-1(miRanda), mmu-miR-101a(miRanda), mmu-miR-101b(miRanda), mmu-miR-1192(TargetScan|miRanda), mmu-miR-128(TargetScan), mmu-miR-128a(pictar), mmu-miR-128ab(TargetScan), mmu-miR-128b(pictar), mmu-miR-129-5p(miRanda), mmu-miR-130a(miRanda), mmu-miR-130ac(TargetScan), mmu-miR-130b(miRanda), mmu-miR-132(miRanda), mmu-miR-135a(miRanda), mmu-miR-135b(miRanda), mmu-miR-138(miRanda), mmu-miR-141(miR…	transmembrane	GPCR(Gi)|protein_coding	positive regulation of acute inflammatory response to antigenic stimulus // response to stress // G-protein coupled receptor protein signaling pathway // G-protein signaling, coupled to cAMP nucleotide second messenger // spermatogenesis // aging // response to nutrient // behavior // learning or memory // memory // positive regulation of neuron projection development // regulation of lipid metab…	cannabinoid receptor activity // protein binding // drug binding	plasma membrane // integral to membrane		0.262381	0.088853	Insufficient Expression	Insufficient Expression	0.563038	1	0.595008	1	0.173528
ENSMUSG00000044285	predicted gene 1821 [Source:MGI Symbol;Acc:MGI:3037679]	Gm1821	mmu-miR-106a(RNAhybrid|miRanda), mmu-miR-141(RNAhybrid|miRanda), mmu-miR-155(RNAhybrid|miRanda), mmu-miR-17-5p(RNAhybrid|miRanda), mmu-miR-19a(RNAhybrid), mmu-miR-19b(RNAhybrid|miRanda), mmu-miR-200b(RNAhybrid|miRanda), mmu-miR-20a(RNAhybrid|miRanda), mmu-miR-217(RNAhybrid|miRanda), mmu-miR-24*(RNAhybrid|miRanda), mmu-miR-290(RNAhybrid|miRanda), mmu-miR-298(RNAhybrid|miRanda), mmu-miR-301(RNAhybr…		processed_pseudogene					9.91691	9.70817	-0.208742	-1.15568	0.657854	1	0.728174	1	0.208742
ENSMUSG00000044286	olfactory receptor 221 [Source:MGI Symbol;Acc:MGI:3030055]	Olfr221			protein_coding	G-protein coupled receptor protein signaling pathway // sensory perception of smell // detection of chemical stimulus involved in sensory perception of smell	G-protein coupled receptor activity // olfactory receptor activity	plasma membrane // integral to membrane		0.0377747	0	Insufficient Expression	Insufficient Expression	0.841437	1	0.42265	1	0.0377747
ENSMUSG00000044287	neuritin 1-like [Source:MGI Symbol;Acc:MGI:2443642]	Nrn1l	mmu-miR-18a(miRanda), mmu-miR-18b(miRanda), mmu-miR-222(miRanda), mmu-miR-340-5p(miRanda), mmu-miR-410(miRanda), mmu-miR-875-5p(miRanda)		protein_coding	nervous system development		plasma membrane // anchored to membrane		0	0.47241	Insufficient Expression	Insufficient Expression	0.309471	1	0.42265	1	0.47241
ENSMUSG00000006958	chordin [Source:MGI Symbol;Acc:MGI:1313268]	Chrd	mmu-let-7(TargetScan), mmu-let-7a(TargetScan|miRanda), mmu-let-7b(RNAhybrid|TargetScan|miRanda), mmu-let-7c(TargetScan|miRanda), mmu-let-7d(RNAhybrid|TargetScan|miRanda), mmu-let-7e(RNAhybrid|TargetScan|miRanda), mmu-let-7f(RNAhybrid|TargetScan|miRanda), mmu-let-7g(miRanda), mmu-let-7i(miRanda), mmu-miR-103(pictar), mmu-miR-107(pictar), mmu-miR-10b(RNAhybrid), mmu-miR-124(TargetScan|miRanda), mmu…	extracellular	protein_coding	skeletal system development // osteoblast differentiation // gastrulation with mouth forming second // mesoderm formation // positive regulation of mesenchymal cell proliferation // pattern specification process // central nervous system development // dorsal/ventral pattern formation // BMP signaling pathway involved in spinal cord dorsal/ventral patterning // negative regulation of cell migrati…	protein binding // heparin binding // syndecan binding	extracellular space		0.825071	0.0452812	-0.77979	-1.71688	0.305281	1	0.444938	1	0.77979
ENSMUSG00000087577	predicted gene 13299 [Source:MGI Symbol;Acc:MGI:3701133]	Gm13299			antisense					0	0.117336	Insufficient Expression	Insufficient Expression	0.583388	1	0.42265	1	0.117336
ENSMUSG00000087579	RIKEN cDNA 1500017E21 gene [Source:MGI Symbol;Acc:MGI:1919243]	1500017E21Rik			processed_transcript					4.38963	3.81197	-0.577664	-1.49243	0.0534154	0.683299	0.0505251	0.978644	0.577664
ENSMUSG00000087578	predicted gene 15605 [Source:MGI Symbol;Acc:MGI:3783052]	Gm15605			antisense					2.18819	2.43604	0.247849	1.18744	0.68738	1	0.760831	1	0.247849
ENSMUSG00000058568	defensin beta 50 [Source:MGI Symbol;Acc:MGI:3055870]	Defb50	mmu-miR-135a(miRanda), mmu-miR-135b(miRanda), mmu-miR-137(miRanda), mmu-miR-148a(miRanda), mmu-miR-148b(miRanda), mmu-miR-152(miRanda), mmu-miR-291a-3p(miRanda), mmu-miR-294(miRanda), mmu-miR-295(miRanda), mmu-miR-302a(miRanda), mmu-miR-302b(miRanda), mmu-miR-302d(miRanda), mmu-miR-488(miRanda), mmu-miR-494(miRanda), mmu-miR-653(miRanda)	extracellular	protein_coding	biological_process // defense response to bacterium	molecular_function	cellular_component // extracellular region		0	0	Insufficient Expression	Insufficient Expression	1	1	1	1	0
ENSMUSG00000058569	transmembrane emp24 protein transport domain containing 9 [Source:MGI Symbol;Acc:MGI:1914761]	Tmed9	mmu-miR-1192(TargetScan|miRanda), mmu-miR-125a(pictar), mmu-miR-125a-5p(TargetScan|miRanda), mmu-miR-125b(pictar), mmu-miR-125b-5p(TargetScan|miRanda), mmu-miR-141(TargetScan|miRanda), mmu-miR-149(miRanda), mmu-miR-150(miRanda), mmu-miR-181a(miRanda), mmu-miR-181b(miRanda), mmu-miR-181c(miRanda), mmu-miR-181d(miRanda), mmu-miR-194(TargetScan), mmu-miR-199a-5p(miRanda), mmu-miR-200a(TargetScan|miR…	transmembrane	protein_coding	Golgi organization // positive regulation of organelle organization // protein transport // COPI coating of Golgi vesicle	molecular_function // protein binding // syntaxin binding	endoplasmic reticulum // endoplasmic reticulum membrane // ER-Golgi intermediate compartment // Golgi apparatus // integral to membrane // ER-Golgi intermediate compartment membrane		6.99048	7.87857	0.888092	1.85073	0.056661	0.690886	0.125923	1	0.888092
ENSMUSG00000058567	predicted gene 2531 [Source:MGI Symbol;Acc:MGI:3780699]	Gm2531			pseudogene					1.33808	0.432045	-0.90603	-1.87388	0.0327273	0.59477	0.0744658	1	0.90603
ENSMUSG00000079806	predicted gene, 21719 [Source:MGI Symbol;Acc:MGI:5433883]	Gm21719			protein_coding	gamete generation				0	0	Insufficient Expression	Insufficient Expression	1	1	1	1	0
ENSMUSG00000021583	endoplasmic reticulum aminopeptidase 1 [Source:MGI Symbol;Acc:MGI:1933403]	Erap1	mmu-miR-101a(miRanda), mmu-miR-101b(miRanda), mmu-miR-106b(miRanda), mmu-miR-1192(miRanda), mmu-miR-139-5p(miRanda), mmu-miR-146a(miRanda), mmu-miR-146b(miRanda), mmu-miR-155(miRanda), mmu-miR-181a(miRanda), mmu-miR-181b(miRanda), mmu-miR-181c(miRanda), mmu-miR-181d(miRanda), mmu-miR-182(miRanda), mmu-miR-183(miRanda), mmu-miR-184(miRanda), mmu-miR-186(miRanda), mmu-miR-194(miRanda), mmu-miR-200b…	extracellular|transmembrane	protein_coding	membrane protein ectodomain proteolysis // response to bacterium // positive regulation of angiogenesis	aminopeptidase activity // interleukin-6 receptor binding // protein binding // metalloexopeptidase activity // zinc ion binding	extracellular region // cytoplasm // endoplasmic reticulum membrane // integral to membrane		2.52328	3.19842	0.675142	1.59675	0.270245	1	0.402791	1	0.675142
ENSMUSG00000073866	RIKEN cDNA B430319F04 gene [Source:MGI Symbol;Acc:MGI:3588258]	B430319F04Rik			protein_coding	biological_process	molecular_function	cellular_component		0.104946	0.0638896	Insufficient Expression	Insufficient Expression	0.833199	1	0.617526	1	0.0410568
ENSMUSG00000021587	proprotein convertase subtilisin/kexin type 1 [Source:MGI Symbol;Acc:MGI:97511]	Pcsk1	mmu-let-7a(miRanda), mmu-let-7b(miRanda), mmu-let-7c(miRanda), mmu-let-7d(miRanda), mmu-let-7e(miRanda), mmu-let-7f(miRanda), mmu-let-7g(miRanda), mmu-let-7i(miRanda), mmu-miR-103(miRanda), mmu-miR-107(miRanda), mmu-miR-1192(miRanda), mmu-miR-133a(miRanda), mmu-miR-133b(miRanda), mmu-miR-135a(miRanda), mmu-miR-135b(RNAhybrid|miRanda), mmu-miR-139-5p(miRanda), mmu-miR-150(RNAhybrid|miRanda), mmu-m…	extracellular	protein_coding	proteolysis // protein processing // peptide hormone processing // peptide biosynthetic process	endopeptidase activity // serine-type endopeptidase activity	extracellular space // endoplasmic reticulum lumen // Golgi apparatus // transport vesicle // stored secretory granule		0	0	Insufficient Expression	Insufficient Expression	1	1	1	1	0
ENSMUSG00000079800	Putative uncharacterized protein [Source:UniProtKB/TrEMBL;Acc:Q3TR44]	A530040E14RIK	mmu-let-7a(miRanda), mmu-let-7d(miRanda), mmu-let-7f(miRanda), mmu-let-7g(miRanda), mmu-miR-101a(miRanda), mmu-miR-101b(miRanda), mmu-miR-125a-3p(miRanda), mmu-miR-133a(miRanda), mmu-miR-133b(miRanda), mmu-miR-143(miRanda), mmu-miR-154(miRanda), mmu-miR-181a(miRanda), mmu-miR-181b(miRanda), mmu-miR-181c(miRanda), mmu-miR-181d(miRanda), mmu-miR-185(miRanda), mmu-miR-217(miRanda), mmu-miR-27a(miRan…		protein_coding					0.363375	0.896472	Insufficient Expression	Insufficient Expression	0.0504181	0.673009	0.017911	0.887682	0.533097
ENSMUSG00000021585	calpastatin [Source:MGI Symbol;Acc:MGI:1098236]	Cast	mmu-miR-106a(miRanda), mmu-miR-106b(miRanda), mmu-miR-125a-3p(TargetScan|miRanda), mmu-miR-128(miRanda), mmu-miR-130a(miRanda), mmu-miR-130ac(TargetScan), mmu-miR-130b(miRanda), mmu-miR-148a(miRanda), mmu-miR-148b(miRanda), mmu-miR-150(miRanda), mmu-miR-152(miRanda), mmu-miR-155(miRanda), mmu-miR-1554(TargetScan), mmu-miR-16(miRanda), mmu-miR-17(miRanda), mmu-miR-186(TargetScan|miRanda), mmu-miR-…		protein_coding	negative regulation of peptidase activity // protein catabolic process		membrane		4.61054	4.11378	-0.496761	-1.41104	0.0634303	0.713424	0.0283933	0.897223	0.496761
ENSMUSG00000021589	Rho-related BTB domain containing 3 [Source:MGI Symbol;Acc:MGI:1920546]	Rhobtb3	mmu-miR-1(miRanda), mmu-miR-103(miRanda), mmu-miR-107(miRanda), mmu-miR-1192(miRanda), mmu-miR-122(miRanda), mmu-miR-135a(miRanda), mmu-miR-135b(miRanda), mmu-miR-141(miRanda), mmu-miR-144(miRanda), mmu-miR-148a(miRanda), mmu-miR-148b(miRanda), mmu-miR-152(miRanda), mmu-miR-154(miRanda), mmu-miR-155(miRanda), mmu-miR-15a(miRanda), mmu-miR-15b(miRanda), mmu-miR-16(miRanda), mmu-miR-181a(miRanda), …		protein_coding	ATP catabolic process // small GTPase mediated signal transduction // retrograde transport, endosome to Golgi	protein binding // ATP binding // GTP binding // ATPase activity // Rab GTPase binding	Golgi apparatus		2.41328	2.63547	0.222191	1.1665	0.690746	1	0.760946	1	0.222191
ENSMUSG00000079808		AC168977.1			protein_coding					0.269365	1.13339	0.86403	1.82012	0.179192	0.98051	0.309485	1	0.86403
ENSMUSG00000086192	predicted gene 13609 [Source:MGI Symbol;Acc:MGI:3651299]	Gm13609			antisense					0	0	Insufficient Expression	Insufficient Expression	1	1	1	1	0
ENSMUSG00000030888	ribosomal RNA processing 8, methyltransferase, homolog (yeast) [Source:MGI Symbol;Acc:MGI:1914251]	Rrp8	mmu-let-7b(miRanda), mmu-miR-128(miRanda), mmu-miR-136(miRanda), mmu-miR-143(miRanda), mmu-miR-149(miRanda), mmu-miR-200b(miRanda), mmu-miR-200c(miRanda), mmu-miR-217(miRanda), mmu-miR-301a(miRanda), mmu-miR-301b(miRanda), mmu-miR-328(miRanda), mmu-miR-370(miRanda), mmu-miR-378(miRanda), mmu-miR-429(miRanda), mmu-miR-485(miRanda), mmu-miR-539(miRanda), mmu-miR-590-3p(miRanda), mmu-miR-876-3p(miRa…		transcription regulator|protein_coding	chromatin silencing at rDNA // transcription, DNA-dependent // rRNA processing // chromatin modification // cellular response to glucose starvation // regulation of transcription by glucose // positive regulation of cell cycle arrest // signal transduction by p53 class mediator resulting in induction of apoptosis	protein binding // methyltransferase activity // methylated histone residue binding	nucleus // chromatin silencing complex // nucleolus // cytoplasm // plasma membrane // rDNA heterochromatin		3.42423	3.64968	0.225451	1.16914	0.670122	1	0.742838	1	0.225451
ENSMUSG00000086190	RIKEN cDNA 4930579M01 gene [Source:MGI Symbol;Acc:MGI:1923153]	4930579M01Rik			antisense					0	0	Insufficient Expression	Insufficient Expression	1	1	1	1	0
ENSMUSG00000086191	RIKEN cDNA 1110035M17 gene [Source:MGI Symbol;Acc:MGI:3044900]	1110035M17Rik			antisense					2.10965	1.19041	-0.919246	-1.89113	0.0681583	0.727509	0.150737	1	0.919246
ENSMUSG00000086196	predicted gene 13571 [Source:MGI Symbol;Acc:MGI:3652223]	Gm13571			antisense					0	0	Insufficient Expression	Insufficient Expression	1	1	1	1	0
ENSMUSG00000086194	predicted gene 16329 [Source:MGI Symbol;Acc:MGI:3840126]	Gm16329			unprocessed_pseudogene					0	0	Insufficient Expression	Insufficient Expression	1	1	1	1	0
ENSMUSG00000086195	predicted gene 6152 [Source:MGI Symbol;Acc:MGI:3648859]	Gm6152			processed_pseudogene					0	0	Insufficient Expression	Insufficient Expression	1	1	1	1	0
ENSMUSG00000030881	ADP-ribosylation factor interacting protein 2 [Source:MGI Symbol;Acc:MGI:1924182]	Arfip2	mmu-miR-103(RNAhybrid), mmu-miR-106b(RNAhybrid), mmu-miR-107(RNAhybrid|miRanda), mmu-miR-10a(RNAhybrid|miRanda), mmu-miR-122(TargetScan|miRanda), mmu-miR-122a(RNAhybrid|TargetScan|miRanda), mmu-miR-124a(RNAhybrid|miRanda), mmu-miR-125b(RNAhybrid), mmu-miR-127(RNAhybrid|miRanda), mmu-miR-130b(RNAhybrid), mmu-miR-133a(RNAhybrid|TargetScan|miRanda|pictar), mmu-miR-133abc(TargetScan), mmu-miR-133b(RN…		protein_coding	actin cytoskeleton organization	protein binding // protein domain specific binding // GTP-dependent protein binding	ruffle // cell cortex		3.54868	4.31195	0.763272	1.69734	0.206788	1	0.336807	1	0.763272
ENSMUSG00000026753	protein phosphatase 6, catalytic subunit [Source:MGI Symbol;Acc:MGI:1915107]	Ppp6c	mmu-let-7a(RNAhybrid|miRanda), mmu-let-7b(RNAhybrid), mmu-let-7c(RNAhybrid), mmu-let-7d(RNAhybrid|miRanda), mmu-let-7d*(RNAhybrid|miRanda), mmu-let-7f(RNAhybrid|miRanda), mmu-let-7g(RNAhybrid|miRanda), mmu-let-7i(RNAhybrid|miRanda), mmu-miR-103(TargetScan|miRanda|pictar), mmu-miR-103a(TargetScan), mmu-miR-105(TargetScan), mmu-miR-106a(TargetScan|miRanda), mmu-miR-106ab(TargetScan), mmu-miR-106b(m…		protein_coding	protein dephosphorylation // cell cycle	protein serine/threonine phosphatase activity // protein binding // metal ion binding	cytosol		4.46683	4.34783	-0.119007	-1.08599	0.782424	1	0.825341	1	0.119007
ENSMUSG00000026750	proteasome (prosome, macropain) subunit, beta type 7 [Source:MGI Symbol;Acc:MGI:107637]	Psmb7	mmu-let-7a(RNAhybrid|miRanda), mmu-let-7b(RNAhybrid|miRanda), mmu-let-7c(RNAhybrid|miRanda), mmu-let-7e(RNAhybrid), mmu-let-7g(RNAhybrid|miRanda), mmu-miR-124(miRanda), mmu-miR-125a(RNAhybrid|miRanda), mmu-miR-125a-5p(miRanda), mmu-miR-125b(RNAhybrid|miRanda), mmu-miR-125b-5p(miRanda), mmu-miR-141(miRanda), mmu-miR-144(miRanda), mmu-miR-146a(miRanda), mmu-miR-146b(miRanda), mmu-miR-150(miRanda), …	nucleus	protein_coding	proteolysis involved in cellular protein catabolic process	threonine-type endopeptidase activity // protein binding	nucleus // cytosol // proteasome core complex		7.76958	7.44907	-0.320508	-1.24877	0.172021	0.966094	0.0752943	1	0.320508
ENSMUSG00000030882	dynein heavy chain domain 1 [Source:MGI Symbol;Acc:MGI:1924755]	Dnhd1	mmu-miR-1192(miRanda), mmu-miR-124(miRanda), mmu-miR-137(miRanda), mmu-miR-153(miRanda), mmu-miR-216b(miRanda), mmu-miR-26a(miRanda), mmu-miR-26b(miRanda), mmu-miR-28(pictar), mmu-miR-329(miRanda), mmu-miR-370(miRanda), mmu-miR-376c(miRanda), mmu-miR-495(miRanda), mmu-miR-505(miRanda), mmu-miR-542-3p(miRanda), mmu-miR-543(miRanda), mmu-miR-7a(miRanda), mmu-miR-873(miRanda), mmu-miR-9(miRanda)		protein_coding	microtubule-based movement // biological_process	molecular_function // microtubule motor activity	cellular_component // dynein complex		1.36306	1.86395	0.500887	1.41508	0.190935	1	0.276618	1	0.500887
ENSMUSG00000030884	ubiquinol cytochrome c reductase core protein 2 [Source:MGI Symbol;Acc:MGI:1914253]	Uqcrc2	mmu-miR-129-5p(RNAhybrid|miRanda), mmu-miR-132(miRanda), mmu-miR-183(RNAhybrid|miRanda), mmu-miR-186(miRanda), mmu-miR-194(miRanda), mmu-miR-203(miRanda), mmu-miR-205(miRanda), mmu-miR-210(RNAhybrid), mmu-miR-212(miRanda), mmu-miR-214(RNAhybrid|miRanda), mmu-miR-217(miRanda), mmu-miR-218(RNAhybrid|TargetScan|miRanda), mmu-miR-22(RNAhybrid|miRanda), mmu-miR-224(RNAhybrid|miRanda), mmu-miR-294(miRa…		protein_coding	proteolysis // electron transport chain	metalloendopeptidase activity // protein binding // protein complex binding // metal ion binding	mitochondrion // mitochondrial inner membrane // mitochondrial respiratory chain complex III		8.64972	8.13734	-0.512376	-1.4264	0.0652294	0.720657	0.0445378	0.951105	0.512376
ENSMUSG00000030887	PDZ domain containing 9 [Source:MGI Symbol;Acc:MGI:1915233]	Pdzd9	mmu-miR-124(miRanda), mmu-miR-132(miRanda), mmu-miR-155(miRanda), mmu-miR-16(miRanda), mmu-miR-205(miRanda), mmu-miR-212(miRanda), mmu-miR-30a(miRanda), mmu-miR-30b(miRanda), mmu-miR-30c(miRanda), mmu-miR-30d(miRanda), mmu-miR-30e(miRanda), mmu-miR-322(miRanda), mmu-miR-384-5p(miRanda), mmu-miR-485(miRanda), mmu-miR-539(miRanda), mmu-miR-592(miRanda), mmu-miR-882(miRanda)		protein_coding	biological_process	molecular_function	cellular_component		1.05679	1.09524	0.0384535	1.02701	0.907737	1	0.919687	1	0.0384535
ENSMUSG00000026755	actin related protein 2/3 complex, subunit 5-like [Source:MGI Symbol;Acc:MGI:1921442]	Arpc5l	mmu-miR-101b(RNAhybrid|miRanda), mmu-miR-103(RNAhybrid|miRanda), mmu-miR-106a(RNAhybrid|miRanda), mmu-miR-106b(RNAhybrid|miRanda), mmu-miR-107(miRanda), mmu-miR-10a(RNAhybrid|miRanda), mmu-miR-124a(RNAhybrid|miRanda), mmu-miR-126-3p(RNAhybrid|miRanda), mmu-miR-128a(RNAhybrid|miRanda), mmu-miR-128b(RNAhybrid|miRanda), mmu-miR-132(TargetScan|miRanda), mmu-miR-133a(RNAhybrid|miRanda), mmu-miR-133b(R…		protein_coding	biological_process // regulation of actin filament polymerization	molecular_function // actin binding	cellular_component // cytoplasm // cytoskeleton		7.23491	6.98969	-0.245213	-1.18527	0.380381	1	0.394619	1	0.245213
ENSMUSG00000059219	olfactory receptor 113 [Source:MGI Symbol;Acc:MGI:2177496]	Olfr113			pseudogene					0	0	Insufficient Expression	Insufficient Expression	1	1	1	1	0
ENSMUSG00000007338	mitochondrial ribosomal protein L49 [Source:MGI Symbol;Acc:MGI:108180]	Mrpl49	mmu-miR-129-5p(miRanda), mmu-miR-137(miRanda), mmu-miR-138(miRanda), mmu-miR-149(miRanda), mmu-miR-155(miRanda), mmu-miR-193(miRanda), mmu-miR-193b(miRanda), mmu-miR-21(TargetScan|miRanda), mmu-miR-216a(miRanda), mmu-miR-221(miRanda), mmu-miR-222(miRanda), mmu-miR-299(miRanda), mmu-miR-33(miRanda), mmu-miR-33-5p(TargetScan), mmu-miR-339-5p(miRanda), mmu-miR-33ab(TargetScan), mmu-miR-340-5p(miRand…		protein_coding	translation // biological_process	molecular_function // structural constituent of ribosome // protein binding	mitochondrion // mitochondrial ribosome		5.2843	5.24483	-0.0394709	-1.02774	0.91051	1	0.923936	1	0.0394709
ENSMUSG00000059213	dendrin [Source:MGI Symbol;Acc:MGI:108101]	Ddn	mmu-let-7(TargetScan), mmu-let-7a(miRanda), mmu-let-7b(miRanda), mmu-let-7c(miRanda), mmu-let-7d(miRanda), mmu-let-7e(miRanda), mmu-let-7f(miRanda), mmu-let-7g(miRanda), mmu-let-7i(miRanda), mmu-miR-124(miRanda), mmu-miR-136(miRanda), mmu-miR-138(miRanda), mmu-miR-144(miRanda), mmu-miR-1698(TargetScan), mmu-miR-1703(TargetScan), mmu-miR-185(miRanda), mmu-miR-1962(TargetScan), mmu-miR-24(miRanda),…	nucleus	protein_coding	biological_process	molecular_function // protein binding	nucleus // cytoplasm // endoplasmic reticulum membrane // dendrite // dendritic spine membrane // cell projection // perikaryon		0.0607297	0	Insufficient Expression	Insufficient Expression	0.753856	1	0.42265	1	0.0607297
ENSMUSG00000086224	RIKEN cDNA 2700069I18 gene [Source:MGI Symbol;Acc:MGI:1919858]	2700069I18Rik			antisense|lincRNA					0.518663	0.470277	Insufficient Expression	Insufficient Expression	0.935661	1	0.95119	1	0.048386
ENSMUSG00000086225	predicted gene 8661 [Source:MGI Symbol;Acc:MGI:3645695]	Gm8661			processed_pseudogene					0	0	Insufficient Expression	Insufficient Expression	1	1	1	1	0
ENSMUSG00000086226	predicted gene 12660 [Source:MGI Symbol;Acc:MGI:3650844]	Gm12660			antisense					0	0	Insufficient Expression	Insufficient Expression	1	1	1	1	0
ENSMUSG00000086220	predicted gene, 16599 [Source:MGI Symbol;Acc:MGI:4439523]	Gm16599			antisense					0.0344037	0.0352475	Insufficient Expression	Insufficient Expression	0.996456	1	0.987887	1	0.00084379
ENSMUSG00000086222	predicted gene 11665 [Source:MGI Symbol;Acc:MGI:3650128]	Gm11665			antisense					0.218391	0	Insufficient Expression	Insufficient Expression	0.420343	1	0.42265	1	0.218391
ENSMUSG00000086228	predicted gene 514 [Source:MGI Symbol;Acc:MGI:2685360]	Gm514			protein_coding	biological_process	molecular_function	cellular_component		1.52798	1.12298	-0.405004	-1.32409	0.262712	1	0.343627	1	0.405004
ENSMUSG00000086229	predicted gene 4887 [Source:MGI Symbol;Acc:MGI:3645730]	Gm4887			processed_pseudogene					0	0	Insufficient Expression	Insufficient Expression	1	1	1	1	0
ENSMUSG00000081643	predicted gene 11605 [Source:MGI Symbol;Acc:MGI:3651339]	Gm11605			processed_pseudogene					0	0.273613	Insufficient Expression	Insufficient Expression	0.376091	1	0.42265	1	0.273613
ENSMUSG00000081642	predicted gene 13532 [Source:MGI Symbol;Acc:MGI:3651645]	Gm13532			processed_pseudogene					1.17835	3.19376	2.01541	4.04295	0.013418	0.533538	0.0615999	0.999967	2.01541
ENSMUSG00000081641	predicted gene 9439 [Source:MGI Symbol;Acc:MGI:3645164]	Gm9439			processed_pseudogene					0	0	Insufficient Expression	Insufficient Expression	1	1	1	1	0
ENSMUSG00000081640	ribosomal protein, large, P0, pseudogene 1 [Source:MGI Symbol;Acc:MGI:3648599]	Rplp0-ps1			processed_pseudogene					0.167621	0.083154	Insufficient Expression	Insufficient Expression	0.673602	1	0.417484	1	0.0844674
ENSMUSG00000081647	predicted gene 13022 [Source:MGI Symbol;Acc:MGI:3651775]	Gm13022			processed_pseudogene					0	0	Insufficient Expression	Insufficient Expression	1	1	1	1	0
ENSMUSG00000081646	predicted gene 15060 [Source:MGI Symbol;Acc:MGI:3705758]	Gm15060			processed_pseudogene					0	0	Insufficient Expression	Insufficient Expression	1	1	1	1	0
ENSMUSG00000081649	olfactory receptor 213 [Source:MGI Symbol;Acc:MGI:3030047]	Olfr213			protein_coding	G-protein coupled receptor protein signaling pathway // sensory perception of smell // detection of chemical stimulus involved in sensory perception of smell	G-protein coupled receptor activity // olfactory receptor activity	plasma membrane // integral to membrane		0	0	Insufficient Expression	Insufficient Expression	1	1	1	1	0
ENSMUSG00000081648	predicted gene 13423 [Source:MGI Symbol;Acc:MGI:3650165]	Gm13423			processed_pseudogene					0.901841	1.59893	0.697092	1.62123	0.0470586	0.656742	0.074975	1	0.697092
ENSMUSG00000085552	predicted gene 21990 [Source:MGI Symbol;Acc:MGI:5439459]	Gm21990			processed_pseudogene					0	0	Insufficient Expression	Insufficient Expression	1	1	1	1	0
ENSMUSG00000085550	predicted gene 15658 [Source:MGI Symbol;Acc:MGI:3783101]	Gm15658			antisense					0.0158126	0.29938	Insufficient Expression	Insufficient Expression	0.351826	1	0.39445	1	0.283568
ENSMUSG00000085556	predicted gene 15020 [Source:MGI Symbol;Acc:MGI:3708106]	Gm15020			processed_transcript					0	0	Insufficient Expression	Insufficient Expression	1	1	1	1	0
ENSMUSG00000085555	RIKEN cDNA 2610035F20 gene [Source:MGI Symbol;Acc:MGI:1916498]	2610035F20Rik			processed_transcript|retained_intron					0	0	Insufficient Expression	Insufficient Expression	1	1	1	1	0
ENSMUSG00000004446	BH3 interacting domain death agonist [Source:MGI Symbol;Acc:MGI:108093]	Bid	mmu-miR-132(miRanda), mmu-miR-148a(miRanda), mmu-miR-148b(miRanda), mmu-miR-149(miRanda), mmu-miR-208a(miRanda), mmu-miR-208b(miRanda), mmu-miR-212(miRanda), mmu-miR-23a(miRanda), mmu-miR-23b(miRanda), mmu-miR-29a(miRanda), mmu-miR-29b(miRanda), mmu-miR-302a(miRanda), mmu-miR-302b(miRanda), mmu-miR-326(miRanda), mmu-miR-330(miRanda), mmu-miR-335-5p(miRanda), mmu-miR-34a(miRanda), mmu-miR-34b-5p(m…		protein_coding	release of cytochrome c from mitochondria // protein targeting to mitochondrion // apoptosis // brain development // apoptotic mitochondrial changes // response to estradiol stimulus // positive regulation of protein oligomerization // positive regulation of protein homooligomerization // glial cell apoptosis // regulation of cell proliferation // regulation of apoptosis // positive regulation of…	protein binding // ubiquitin protein ligase binding	cytoplasm // mitochondrion // cytosol // integral to mitochondrial membrane		2.55637	3.88483	1.32846	2.51134	0.183973	0.986677	0.32791	1	1.32846
ENSMUSG00000085558	RIKEN cDNA 4930412C18 gene [Source:MGI Symbol;Acc:MGI:2443490]	4930412C18Rik	mmu-miR-106a(miRanda), mmu-miR-106b(miRanda), mmu-miR-1192(miRanda), mmu-miR-124(miRanda), mmu-miR-125a-5p(miRanda), mmu-miR-135a(miRanda), mmu-miR-135b(miRanda), mmu-miR-136(miRanda), mmu-miR-141(miRanda), mmu-miR-142-3p(miRanda), mmu-miR-143(miRanda), mmu-miR-148b(miRanda), mmu-miR-153(miRanda), mmu-miR-154(miRanda), mmu-miR-15a(miRanda), mmu-miR-15b(miRanda), mmu-miR-16(miRanda), mmu-miR-17(mi…		processed_transcript					1.05499	0.984478	-0.0705121	-1.05009	0.884661	1	0.909891	1	0.0705121
ENSMUSG00000028937	acyl-CoA thioesterase 7 [Source:MGI Symbol;Acc:MGI:1917275]	Acot7	mmu-miR-122a(RNAhybrid|miRanda), mmu-miR-134(TargetScan|miRanda), mmu-miR-135a(RNAhybrid|miRanda), mmu-miR-137(pictar), mmu-miR-141(RNAhybrid|TargetScan|miRanda|pictar), mmu-miR-145(RNAhybrid|miRanda), mmu-miR-152(RNAhybrid|miRanda), mmu-miR-181a(RNAhybrid|miRanda), mmu-miR-195(RNAhybrid|miRanda), mmu-miR-200a(RNAhybrid|TargetScan|miRanda|pictar), mmu-miR-200b(RNAhybrid|miRanda), mmu-miR-200c(RNA…		protein_coding	fatty acid catabolic process	carboxylesterase activity // palmitoyl-CoA hydrolase activity // acyl-CoA hydrolase activity	cytosol // neuron projection // cell body		4.59411	4.01144	-0.58267	-1.49762	0.236131	1	0.354162	1	0.58267
ENSMUSG00000047168	predicted pseudogene 6684 [Source:MGI Symbol;Acc:MGI:3643522]	Gm6684			processed_pseudogene					0	0	Insufficient Expression	Insufficient Expression	1	1	1	1	0
ENSMUSG00000047161	carbohydrate (N-acetylgalactosamine 4-0) sulfotransferase 9 [Source:MGI Symbol;Acc:MGI:1918617]	Chst9	mmu-miR-101a(miRanda), mmu-miR-101b(miRanda), mmu-miR-103(RNAhybrid|miRanda), mmu-miR-107(RNAhybrid|miRanda), mmu-miR-128a(RNAhybrid|miRanda), mmu-miR-128b(RNAhybrid), mmu-miR-137(RNAhybrid|TargetScan|miRanda|pictar), mmu-miR-137ab(TargetScan), mmu-miR-140*(RNAhybrid|miRanda), mmu-miR-143(TargetScan|miRanda), mmu-miR-144(miRanda), mmu-miR-149(RNAhybrid|miRanda), mmu-miR-154(RNAhybrid|TargetScan),…	transmembrane	protein_coding	sulfur compound metabolic process // carbohydrate biosynthetic process	N-acetylgalactosamine 4-O-sulfotransferase activity	Golgi membrane // integral to membrane		0	0.377046	Insufficient Expression	Insufficient Expression	0.240545	1	0.294942	1	0.377046
ENSMUSG00000047163	olfactory receptor 65 [Source:MGI Symbol;Acc:MGI:1341910]	Olfr65	mmu-miR-141(miRanda), mmu-miR-181a(miRanda), mmu-miR-181b(miRanda), mmu-miR-181c(miRanda), mmu-miR-181d(miRanda), mmu-miR-183(miRanda), mmu-miR-200a(miRanda), mmu-miR-26a(miRanda), mmu-miR-26b(miRanda), mmu-miR-448(miRanda)		protein_coding	G-protein coupled receptor protein signaling pathway // sensory perception of smell // detection of chemical stimulus involved in sensory perception of smell	G-protein coupled receptor activity // olfactory receptor activity	plasma membrane // integral to membrane		0	0	Insufficient Expression	Insufficient Expression	1	1	1	1	0
ENSMUSG00000047166	tigger transposable element derived 5 [Source:MGI Symbol;Acc:MGI:2145902]	Tigd5	mmu-miR-101a(miRanda), mmu-miR-101b(miRanda), mmu-miR-106a(miRanda), mmu-miR-106b(miRanda), mmu-miR-1192(miRanda), mmu-miR-124(miRanda), mmu-miR-139-5p(miRanda), mmu-miR-142-3p(miRanda), mmu-miR-148a(miRanda), mmu-miR-148ab-3p(TargetScan), mmu-miR-148b(miRanda), mmu-miR-149(miRanda), mmu-miR-152(TargetScan|miRanda), mmu-miR-153(miRanda), mmu-miR-15a(miRanda), mmu-miR-15b(miRanda), mmu-miR-16(miRa…		pseudogene					1.04066	1.36291	0.322244	1.25027	0.384165	1	0.467046	1	0.322244
ENSMUSG00000085885	predicted gene 11906 [Source:MGI Symbol;Acc:MGI:3705114]	Gm11906			processed_transcript					0	0	Insufficient Expression	Insufficient Expression	1	1	1	1	0
ENSMUSG00000085884	predicted gene 15342 [Source:MGI Symbol;Acc:MGI:3705188]	Gm15342			processed_transcript					0	0	Insufficient Expression	Insufficient Expression	1	1	1	1	0
ENSMUSG00000085887	predicted gene 11648 [Source:MGI Symbol;Acc:MGI:3650159]	Gm11648			antisense					0.0392837	0.104202	Insufficient Expression	Insufficient Expression	0.72969	1	0.0478241	0.970142	0.0649183
ENSMUSG00000085886	RIKEN cDNA D030047H15 gene [Source:MGI Symbol;Acc:MGI:3698136]	D030047H15Rik			processed_transcript					0.0155786	0.0670988	Insufficient Expression	Insufficient Expression	0.791677	1	0.532488	1	0.0515202
ENSMUSG00000085881	predicted gene 15912 [Source:MGI Symbol;Acc:MGI:3801895]	Gm15912			antisense					3.21515	3.03817	-0.176978	-1.13051	0.712639	1	0.773347	1	0.176978
ENSMUSG00000085880	predicted gene 15229 [Source:MGI Symbol;Acc:MGI:3644786]	Gm15229			processed_pseudogene					0	0	Insufficient Expression	Insufficient Expression	1	1	1	1	0
ENSMUSG00000085883	predicted gene 3848 [Source:MGI Symbol;Acc:MGI:3782020]	Gm3848			antisense					0	0	Insufficient Expression	Insufficient Expression	1	1	1	1	0
ENSMUSG00000085882	RIKEN cDNA 2610507I01 gene [Source:MGI Symbol;Acc:MGI:1919453]	2610507I01Rik			processed_transcript					0	0	Insufficient Expression	Insufficient Expression	1	1	1	1	0
ENSMUSG00000035171	RIKEN cDNA 1110059E24 gene [Source:MGI Symbol;Acc:MGI:1913456]	1110059E24Rik	mmu-miR-1(miRanda), mmu-miR-101b(miRanda), mmu-miR-125a-3p(miRanda), mmu-miR-141(miRanda), mmu-miR-142-3p(miRanda), mmu-miR-146a(miRanda), mmu-miR-146b(miRanda), mmu-miR-200a(miRanda), mmu-miR-206(miRanda), mmu-miR-210(miRanda), mmu-miR-24(miRanda), mmu-miR-28(miRanda), mmu-miR-30a(miRanda), mmu-miR-30b(miRanda), mmu-miR-30c(miRanda), mmu-miR-30d(miRanda), mmu-miR-30e(miRanda), mmu-miR-384-5p(miR…		protein_coding	biological_process	molecular_function	cellular_component		3.97987	4.72337	0.743501	1.67423	0.318085	1	0.456348	1	0.743501
ENSMUSG00000085889	RIKEN cDNA 1700054M17 gene [Source:MGI Symbol;Acc:MGI:1920608]	1700054M17Rik			antisense					0	0	Insufficient Expression	Insufficient Expression	1	1	1	1	0
ENSMUSG00000085888	predicted gene 12224 [Source:MGI Symbol;Acc:MGI:3651369]	Gm12224			antisense					3.25732	2.86017	-0.397152	-1.31691	0.489984	1	0.598603	1	0.397152
ENSMUSG00000029919	hematopoietic prostaglandin D synthase [Source:MGI Symbol;Acc:MGI:1859384]	Hpgds	mmu-miR-106a(miRanda), mmu-miR-106b(miRanda), mmu-miR-134(miRanda), mmu-miR-17(miRanda), mmu-miR-190(miRanda), mmu-miR-195(miRanda), mmu-miR-20a(miRanda), mmu-miR-20b(miRanda), mmu-miR-21(miRanda), mmu-miR-291a-3p(miRanda), mmu-miR-294(miRanda), mmu-miR-295(miRanda), mmu-miR-301a(miRanda), mmu-miR-302a(miRanda), mmu-miR-302b(miRanda), mmu-miR-302d(miRanda), mmu-miR-32(miRanda), mmu-miR-340-5p(miR…	nucleus	protein_coding	prostaglandin biosynthetic process // prostaglandin metabolic process	magnesium ion binding // glutathione transferase activity // prostaglandin-D synthase activity // calcium ion binding // protein homodimerization activity	nucleus // cytoplasm		1.66182	2.23918	0.57736	1.49212	0.394612	1	0.522743	1	0.57736
ENSMUSG00000029918	mitochondrial ribosomal protein S33 [Source:MGI Symbol;Acc:MGI:1338046]	Mrps33	mmu-miR-129-5p(miRanda), mmu-miR-136(miRanda), mmu-miR-143(miRanda), mmu-miR-181a(miRanda), mmu-miR-181b(miRanda), mmu-miR-181c(miRanda), mmu-miR-181d(miRanda), mmu-miR-190(miRanda), mmu-miR-190b(miRanda), mmu-miR-202-3p(miRanda), mmu-miR-204(miRanda), mmu-miR-211(miRanda), mmu-miR-223(miRanda), mmu-miR-296-3p(miRanda), mmu-miR-335-5p(miRanda), mmu-miR-339-5p(miRanda), mmu-miR-374(miRanda), mmu-m…		protein_coding	biological_process	molecular_function	mitochondrion // ribosome		8.25637	8.42872	0.172346	1.12689	0.412229	1	0.188413	1	0.172346
ENSMUSG00000029915	C-type lectin domain family 5, member a [Source:MGI Symbol;Acc:MGI:1345151]	Clec5a	mmu-miR-106a(miRanda), mmu-miR-106b(miRanda), mmu-miR-129-5p(miRanda), mmu-miR-137(miRanda), mmu-miR-139-5p(miRanda), mmu-miR-141(miRanda), mmu-miR-143(miRanda), mmu-miR-148a(miRanda), mmu-miR-148b(miRanda), mmu-miR-149(miRanda), mmu-miR-152(miRanda), mmu-miR-17(miRanda), mmu-miR-186(miRanda), mmu-miR-18a(miRanda), mmu-miR-18b(miRanda), mmu-miR-194(miRanda), mmu-miR-196a(miRanda), mmu-miR-196b(mi…	transmembrane	protein_coding	osteoblast development // response to virus // negative regulation of apoptosis // innate immune response // positive regulation of cytokine secretion	viral receptor activity // protein binding // carbohydrate binding	plasma membrane // cell surface // integral to membrane		0.944562	1.32008	0.375518	1.29731	0.737301	1	0.806235	1	0.375518
ENSMUSG00000029917	RIKEN cDNA C130060K24 gene [Source:MGI Symbol;Acc:MGI:2441881]	C130060K24Rik	mmu-miR-101a(miRanda), mmu-miR-101b(miRanda), mmu-miR-129-5p(miRanda), mmu-miR-130a(miRanda), mmu-miR-130b(miRanda), mmu-miR-135a(miRanda), mmu-miR-135b(miRanda), mmu-miR-141(miRanda), mmu-miR-144(miRanda), mmu-miR-152(miRanda), mmu-miR-154(miRanda), mmu-miR-155(miRanda), mmu-miR-181a(miRanda), mmu-miR-181b(miRanda), mmu-miR-181c(miRanda), mmu-miR-181d(miRanda), mmu-miR-186(miRanda), mmu-miR-194(…		protein_coding	G-protein coupled receptor protein signaling pathway // biological_process	molecular_function // G-protein coupled receptor activity // neuropeptide Y receptor activity	cellular_component // integral to membrane		0	0	Insufficient Expression	Insufficient Expression	1	1	1	1	0
ENSMUSG00000029916	acylglycerol kinase [Source:MGI Symbol;Acc:MGI:1917173]	Agk	mmu-miR-103(miRanda), mmu-miR-107(miRanda), mmu-miR-1192(miRanda), mmu-miR-132(miRanda), mmu-miR-133a(pictar), mmu-miR-133b(pictar), mmu-miR-136(miRanda), mmu-miR-145(miRanda), mmu-miR-148a(miRanda), mmu-miR-148b(miRanda), mmu-miR-152(miRanda), mmu-miR-154(miRanda), mmu-miR-15a(miRanda), mmu-miR-15abc(TargetScan), mmu-miR-15b(miRanda), mmu-miR-16(TargetScan|miRanda), mmu-miR-16abc(TargetScan), mm…		protein_coding	activation of protein kinase C activity by G-protein coupled receptor protein signaling pathway // glycerolipid metabolic process // ceramide biosynthetic process // lipid phosphorylation	lipid kinase activity // ceramide kinase activity // diacylglycerol kinase activity // ATP binding // acylglycerol kinase activity	mitochondrion // membrane // mitochondrial membrane		2.90411	3.14431	0.240193	1.18115	0.691436	1	0.763597	1	0.240193
ENSMUSG00000029911	single-stranded DNA binding protein 1 [Source:MGI Symbol;Acc:MGI:1920040]	Ssbp1	mmu-miR-101b(miRanda), mmu-miR-124(miRanda), mmu-miR-132(miRanda), mmu-miR-143(miRanda), mmu-miR-144(miRanda), mmu-miR-183(miRanda), mmu-miR-186(miRanda), mmu-miR-18a(miRanda), mmu-miR-18b(miRanda), mmu-miR-190(miRanda), mmu-miR-190b(miRanda), mmu-miR-199a-5p(miRanda), mmu-miR-212(miRanda), mmu-miR-214(miRanda), mmu-miR-216a(miRanda), mmu-miR-216b(miRanda), mmu-miR-22(miRanda), mmu-miR-221(miRand…		protein_coding	DNA replication // positive regulation of helicase activity // mitochondrion morphogenesis	chromatin binding // single-stranded DNA binding // protein binding	mitochondrion // mitochondrial nucleoid		6.48651	7.05424	0.567726	1.48219	0.0670647	0.724018	0.0794205	1	0.567726
ENSMUSG00000029910	MAD2 mitotic arrest deficient-like 1 [Source:MGI Symbol;Acc:MGI:1860374]	Mad2l1	mmu-miR-101a(RNAhybrid|miRanda), mmu-miR-103(RNAhybrid|miRanda), mmu-miR-106a(RNAhybrid|miRanda), mmu-miR-1192(miRanda), mmu-miR-130a(RNAhybrid|miRanda), mmu-miR-133a*(RNAhybrid|TargetScan), mmu-miR-138(RNAhybrid|miRanda), mmu-miR-140*(RNAhybrid|TargetScan|miRanda), mmu-miR-142-3p(miRanda), mmu-miR-145(miRanda), mmu-miR-148a(RNAhybrid|miRanda), mmu-miR-148b(RNAhybrid|miRanda), mmu-miR-151(RNAhybr…	nucleus	protein_coding	mitotic sister chromatid segregation // mitotic cell cycle checkpoint // mitotic cell cycle spindle assembly checkpoint // negative regulation of protein catabolic process // negative regulation of apoptosis // negative regulation of mitotic metaphase/anaphase transition // cell division // negative regulation of mitotic anaphase-promoting complex activity // positive regulation of mitotic cell c…	protein binding // protein homodimerization activity	chromosome, centromeric region // kinetochore // condensed chromosome kinetochore // spindle pole // nucleus // nuclear pore // cytosol // perinuclear region of cytoplasm		2.01289	4.25793	2.24503	4.74048	0.00530428	0.504576	0.0328727	0.917129	2.24503
ENSMUSG00000029913	PR domain containing 5 [Source:MGI Symbol;Acc:MGI:1918029]	Prdm5	mmu-let-7a(miRanda), mmu-let-7b(miRanda), mmu-let-7c(miRanda), mmu-let-7d(miRanda), mmu-let-7e(miRanda), mmu-let-7f(miRanda), mmu-let-7g(miRanda), mmu-miR-10a(RNAhybrid|miRanda), mmu-miR-125a-3p(TargetScan|miRanda), mmu-miR-125a-5p(miRanda), mmu-miR-125b-5p(miRanda), mmu-miR-129-5p(TargetScan|miRanda), mmu-miR-129ab-5p(TargetScan), mmu-miR-135a(miRanda), mmu-miR-135b(miRanda), mmu-miR-138(miRanda…	nucleus	transcription regulator|protein_coding	mitotic cell cycle // transcription, DNA-dependent // histone deacetylation // negative regulation of transcription, DNA-dependent // histone H3-K9 methylation	transcription regulatory region sequence-specific DNA binding // nucleic acid binding // protein binding // zinc ion binding // sequence-specific DNA binding // transcription regulatory region DNA binding // repressing transcription factor binding	intracellular // nucleus		0.0925878	0.506556	Insufficient Expression	Insufficient Expression	0.394603	1	0.505818	1	0.413968
ENSMUSG00000070527	makorin, ring finger protein, 3 [Source:MGI Symbol;Acc:MGI:2181178]	Mkrn3	mmu-miR-1192(miRanda), mmu-miR-124a(pictar), mmu-miR-1297(TargetScan), mmu-miR-130a(miRanda), mmu-miR-130b(miRanda), mmu-miR-133a(miRanda), mmu-miR-133b(miRanda), mmu-miR-141(miRanda), mmu-miR-145(miRanda), mmu-miR-146b(miRanda), mmu-miR-148a(miRanda), mmu-miR-148b(miRanda), mmu-miR-152(miRanda), mmu-miR-155(miRanda), mmu-miR-182(miRanda), mmu-miR-186(miRanda), mmu-miR-194(miRanda), mmu-miR-200a(…		protein_coding	protein ubiquitination	nucleic acid binding // protein binding // zinc ion binding // ligase activity			0.256573	0.668427	Insufficient Expression	Insufficient Expression	0.280478	1	0.370688	1	0.411854
ENSMUSG00000006179	protease, serine, 16 (thymus) [Source:MGI Symbol;Acc:MGI:1859181]	Prss16	mmu-miR-139-5p(miRanda), mmu-miR-146a(miRanda), mmu-miR-146b(miRanda), mmu-miR-182(miRanda), mmu-miR-185(miRanda), mmu-miR-196a(miRanda), mmu-miR-196b(miRanda), mmu-miR-221(miRanda), mmu-miR-222(miRanda), mmu-miR-338-3p(miRanda), mmu-miR-882(miRanda)		protein_coding	proteolysis	serine-type peptidase activity	lysosome // endosome // cytoplasmic membrane-bounded vesicle		1.09587	2.17628	1.08042	2.11465	0.00749298	0.506919	0.0108363	0.812663	1.08042
ENSMUSG00000035273	heparanase [Source:MGI Symbol;Acc:MGI:1343124]	Hpse	mmu-miR-1192(miRanda), mmu-miR-128(miRanda), mmu-miR-136(miRanda), mmu-miR-137(miRanda), mmu-miR-150(miRanda), mmu-miR-153(miRanda), mmu-miR-154(miRanda), mmu-miR-155(miRanda), mmu-miR-16(miRanda), mmu-miR-186(miRanda), mmu-miR-187(miRanda), mmu-miR-190(miRanda), mmu-miR-190b(miRanda), mmu-miR-195(miRanda), mmu-miR-19a(miRanda), mmu-miR-19b(miRanda), mmu-miR-200b(miRanda), mmu-miR-200c(miRanda), …	extracellular|nucleus	protein_coding	carbohydrate metabolic process // cell-matrix adhesion // positive regulation vascular endothelial growth factor production // positive regulation of blood coagulation // heparan sulfate proteoglycan catabolic process // positive regulation of osteoblast proliferation // wound healing // regulation of hair follicle development // positive regulation of hair follicle development // positive regula…	protein binding // heparanase activity // syndecan binding // protein dimerization activity	proteinaceous extracellular matrix // nucleus // lysosome // lysosomal membrane // membrane // membrane raft		0.784511	1.03116	0.246649	1.18645	0.595118	1	0.675692	1	0.246649
ENSMUSG00000043263	pyrin and HIN domain family, member 1 [Source:MGI Symbol;Acc:MGI:2138243]	Pyhin1	mmu-miR-106a(miRanda), mmu-miR-106b(miRanda), mmu-miR-140(miRanda), mmu-miR-141(miRanda), mmu-miR-155(miRanda), mmu-miR-17(miRanda), mmu-miR-181a(miRanda), mmu-miR-181b(miRanda), mmu-miR-181c(miRanda), mmu-miR-181d(miRanda), mmu-miR-186(miRanda), mmu-miR-190(miRanda), mmu-miR-190b(miRanda), mmu-miR-200a(miRanda), mmu-miR-20a(miRanda), mmu-miR-20b(miRanda), mmu-miR-223(miRanda), mmu-miR-27b(miRand…	nucleus	protein_coding	cellular response to interferon-beta	molecular_function	cellular_component // nucleus		0.468636	0.212723	Insufficient Expression	Insufficient Expression	0.54223	1	0.623866	1	0.255914
ENSMUSG00000043262	UEV and lactate/malate dehyrogenase domains [Source:MGI Symbol;Acc:MGI:1860490]	Uevld	mmu-miR-101a(miRanda), mmu-miR-101b(miRanda), mmu-miR-106a(miRanda), mmu-miR-106b(miRanda), mmu-miR-10a(miRanda), mmu-miR-10b(miRanda), mmu-miR-1192(miRanda), mmu-miR-125a-3p(miRanda), mmu-miR-125a-5p(miRanda), mmu-miR-125b-5p(miRanda), mmu-miR-134(miRanda), mmu-miR-136(miRanda), mmu-miR-140(miRanda), mmu-miR-141(miRanda), mmu-miR-142-3p(miRanda), mmu-miR-144(miRanda), mmu-miR-145(miRanda), mmu-m…		protein_coding	protein modification process // protein transport // cellular carbohydrate metabolic process	nucleotide binding // oxidoreductase activity, acting on the CH-OH group of donors, NAD or NADP as acceptor	cellular_component		2.14208	2.22188	0.0798007	1.05687	0.852633	1	0.881923	1	0.0798007
ENSMUSG00000043267	olfactory receptor 1031 [Source:MGI Symbol;Acc:MGI:3030865]	Olfr1031			protein_coding	G-protein coupled receptor protein signaling pathway // sensory perception of smell // detection of chemical stimulus involved in sensory perception of smell	G-protein coupled receptor activity // olfactory receptor activity	plasma membrane // integral to membrane		0	0	Insufficient Expression	Insufficient Expression	1	1	1	1	0
ENSMUSG00000026842	c-abl oncogene 1, non-receptor tyrosine kinase [Source:MGI Symbol;Acc:MGI:87859]	Abl1	mmu-miR-101a(miRanda), mmu-miR-101b(miRanda), mmu-miR-122(miRanda), mmu-miR-128(miRanda), mmu-miR-132(miRanda), mmu-miR-137(miRanda), mmu-miR-143(miRanda), mmu-miR-15a(miRanda), mmu-miR-15b(miRanda), mmu-miR-16(miRanda), mmu-miR-181b(miRanda), mmu-miR-181d(miRanda), mmu-miR-18a(miRanda), mmu-miR-18b(miRanda), mmu-miR-195(miRanda), mmu-miR-203(TargetScan|miRanda|pictar), mmu-miR-212(miRanda), mmu-…	nucleus	kinase|protein_coding	DNA repair // endocytosis // autophagy // apoptosis // response to DNA damage stimulus // DNA damage induced protein phosphorylation // cell adhesion // peptidyl-tyrosine phosphorylation // actin cytoskeleton organization // signal transduction in response to DNA damage // positive regulation of apoptosis // platelet-derived growth factor receptor signaling pathway // positive regulation of pepti…	magnesium ion binding // DNA binding // protein kinase activity // protein tyrosine kinase activity // non-membrane spanning protein tyrosine kinase activity // protein binding // ATP binding // protein C-terminus binding // kinase activity // SH3 domain binding // protein domain specific binding // syntaxin binding // manganese ion binding // mitogen-activated protein kinase binding // proline-r…	nucleus // nucleolus // cytoplasm // mitochondrion // cytosol // cytoskeleton // cell leading edge // perinuclear region of cytoplasm		1.85029	2.26514	0.414847	1.33316	0.208333	1	0.266707	1	0.414847
ENSMUSG00000035278	pleckstrin homology domain containing, family J member 1 [Source:MGI Symbol;Acc:MGI:1925920]	Plekhj1	mmu-let-7d(pictar), mmu-miR-181a(miRanda|pictar), mmu-miR-181abcd(TargetScan), mmu-miR-181b(miRanda|pictar), mmu-miR-181c(miRanda|pictar), mmu-miR-181d(miRanda), mmu-miR-214(TargetScan|miRanda), mmu-miR-27a(pictar), mmu-miR-27a-3p(TargetScan), mmu-miR-27abc(TargetScan), mmu-miR-27b(pictar), mmu-miR-340-5p(miRanda), mmu-miR-3619-5p(TargetScan), mmu-miR-4262(TargetScan), mmu-miR-761(TargetScan|miRa…		protein_coding	biological_process	molecular_function // phospholipid binding	cellular_component		5.68852	6.18756	0.499048	1.41328	0.190162	0.999071	0.274898	1	0.499048
ENSMUSG00000068122	angiotensin II receptor, type 2 [Source:MGI Symbol;Acc:MGI:87966]	Agtr2	mmu-miR-106a(miRanda), mmu-miR-106b(miRanda), mmu-miR-124(miRanda), mmu-miR-138(miRanda), mmu-miR-142-3p(miRanda), mmu-miR-146a(miRanda), mmu-miR-146b(miRanda), mmu-miR-17(miRanda), mmu-miR-181a(miRanda), mmu-miR-181b(miRanda), mmu-miR-186(miRanda), mmu-miR-193(miRanda), mmu-miR-193b(miRanda), mmu-miR-199a-5p(miRanda), mmu-miR-203(miRanda), mmu-miR-20a(miRanda), mmu-miR-20b(miRanda), mmu-miR-216a…	transmembrane|nucleus	GPCR()|protein_coding	kidney development // regulation of systemic arterial blood pressure by circulatory renin-angiotensin // renin-angiotensin regulation of aldosterone production // vasodilation by angiotensin involved in regulation of systemic arterial blood pressure // brain renin-angiotensin system // cellular sodium ion homeostasis // inflammatory response // cell surface receptor linked signaling pathway // G-…	angiotensin type II receptor activity // protein binding // transcription factor binding // peptide hormone binding	plasma membrane // integral to membrane // perinuclear region of cytoplasm		0	0	Insufficient Expression	Insufficient Expression	1	1	1	1	0
ENSMUSG00000034435	transmembrane protein 30B [Source:MGI Symbol;Acc:MGI:2442082]	Tmem30b	mmu-miR-125a-3p(miRanda), mmu-miR-125b-5p(miRanda), mmu-miR-149(miRanda), mmu-miR-153(miRanda), mmu-miR-181a(miRanda), mmu-miR-181b(miRanda), mmu-miR-181c(miRanda), mmu-miR-181d(miRanda), mmu-miR-186(miRanda), mmu-miR-203(miRanda), mmu-miR-224(miRanda), mmu-miR-23a(miRanda), mmu-miR-23b(miRanda), mmu-miR-25(miRanda), mmu-miR-31(miRanda), mmu-miR-374(miRanda), mmu-miR-375(miRanda), mmu-miR-384-3p(…	transmembrane	protein_coding	positive regulation of protein exit from endoplasmic reticulum	molecular_function // protein binding	cellular_component // integral to membrane		1.15657	2.95539	1.79882	3.47935	0.0940553	0.79899	0.217655	1	1.79882
ENSMUSG00000034437	predicted gene 9761 [Source:MGI Symbol;Acc:MGI:3708640]	Gm9761	mmu-miR-1(pictar), mmu-miR-206(pictar), mmu-miR-21(pictar)		processed_pseudogene					3.6697	3.52484	-0.144861	-1.10562	0.78096	1	0.830072	1	0.144861
ENSMUSG00000034430	ZXD family zinc finger C [Source:MGI Symbol;Acc:MGI:1933108]	Zxdc	mmu-miR-1(miRanda), mmu-miR-100(miRanda), mmu-miR-101a(miRanda), mmu-miR-101b(miRanda), mmu-miR-10a(miRanda), mmu-miR-10b(miRanda), mmu-miR-122(miRanda), mmu-miR-125a-3p(miRanda), mmu-miR-135a(miRanda), mmu-miR-135b(miRanda), mmu-miR-136(miRanda), mmu-miR-138(miRanda), mmu-miR-141(miRanda), mmu-miR-143(miRanda), mmu-miR-144(miRanda), mmu-miR-146b(miRanda), mmu-miR-149(miRanda), mmu-miR-154(miRand…	nucleus	transcription regulator|protein_coding	transcription, DNA-dependent // positive regulation of transcription, DNA-dependent	nucleic acid binding // sequence-specific DNA binding transcription factor activity // protein binding // zinc ion binding // LRR domain binding // C2H2 zinc finger domain binding	cellular_component // intracellular // nucleus		1.69185	2.16005	0.4682	1.38338	0.318721	1	0.432452	1	0.4682
ENSMUSG00000034432	COP9 (constitutive photomorphogenic) homolog, subunit 8 (Arabidopsis thaliana) [Source:MGI Symbol;Acc:MGI:1915363]	Cops8	mmu-miR-103(miRanda), mmu-miR-106a(miRanda), mmu-miR-106b(miRanda), mmu-miR-107(miRanda), mmu-miR-10a(miRanda), mmu-miR-10b(miRanda), mmu-miR-1192(miRanda), mmu-miR-129-5p(miRanda), mmu-miR-130a(miRanda), mmu-miR-130b(miRanda), mmu-miR-135a(miRanda), mmu-miR-135b(miRanda), mmu-miR-143(miRanda), mmu-miR-154(miRanda), mmu-miR-17(miRanda), mmu-miR-181a(miRanda), mmu-miR-181b(miRanda), mmu-miR-181c(m…		protein_coding	cullin deneddylation	protein binding	nucleus // cytoplasm // signalosome		6.13743	5.85988	-0.277549	-1.21213	0.320026	1	0.33238	1	0.277549
ENSMUSG00000083488	predicted gene 8534 [Source:MGI Symbol;Acc:MGI:3648661]	Gm8534			processed_pseudogene					0	0	Insufficient Expression	Insufficient Expression	1	1	1	1	0
ENSMUSG00000083487	predicted gene 13888 [Source:MGI Symbol;Acc:MGI:3651975]	Gm13888			processed_pseudogene					0	0	Insufficient Expression	Insufficient Expression	1	1	1	1	0
ENSMUSG00000083486	predicted gene 14521 [Source:MGI Symbol;Acc:MGI:3705887]	Gm14521			processed_pseudogene					0	0	Insufficient Expression	Insufficient Expression	1	1	1	1	0
ENSMUSG00000083485	predicted gene 12308 [Source:MGI Symbol;Acc:MGI:3650268]	Gm12308			processed_pseudogene					0	0	Insufficient Expression	Insufficient Expression	1	1	1	1	0
ENSMUSG00000083484	predicted gene 14574 [Source:MGI Symbol;Acc:MGI:3705688]	Gm14574			processed_pseudogene					0	0	Insufficient Expression	Insufficient Expression	1	1	1	1	0
ENSMUSG00000034438	guanylate-binding protein 8 [Source:MGI Symbol;Acc:MGI:1923324]	Gbp8	mmu-miR-1(miRanda), mmu-miR-101a(miRanda), mmu-miR-101b(miRanda), mmu-miR-103(miRanda), mmu-miR-107(miRanda), mmu-miR-128(miRanda), mmu-miR-132(miRanda), mmu-miR-134(miRanda), mmu-miR-137(miRanda), mmu-miR-142-3p(miRanda), mmu-miR-144(miRanda), mmu-miR-153(miRanda), mmu-miR-206(miRanda), mmu-miR-212(miRanda), mmu-miR-221(miRanda), mmu-miR-222(miRanda), mmu-miR-26a(miRanda), mmu-miR-26b(miRanda), …		protein_coding	cellular response to interferon-gamma	molecular_function // GTPase activity // GTP binding	cellular_component		0.0570367	0.162455	Insufficient Expression	Insufficient Expression	0.585844	1	0.131046	1	0.105419
ENSMUSG00000083482	predicted gene 14706 [Source:MGI Symbol;Acc:MGI:3646357]	Gm14706			processed_pseudogene					2.01947	2.83766	0.818187	1.76319	0.152852	0.929258	0.272886	1	0.818187
ENSMUSG00000083481	ribosomal protein S8, pseudogene 2 [Source:MGI Symbol;Acc:MGI:3649696]	Rps8-ps2			processed_pseudogene					0	0	Insufficient Expression	Insufficient Expression	1	1	1	1	0
ENSMUSG00000074011	predicted gene 7682 [Source:MGI Symbol;Acc:MGI:3779756]	Gm7682			protein_coding	biological_process	molecular_function	cellular_component		0	0	Insufficient Expression	Insufficient Expression	1	1	1	1	0
ENSMUSG00000044538	predicted gene 4830 [Source:MGI Symbol;Acc:MGI:3647349]	Gm4830			processed_pseudogene					0	0	Insufficient Expression	Insufficient Expression	1	1	1	1	0
ENSMUSG00000053914	lysine (K)-specific demethylase 4D [Source:MGI Symbol;Acc:MGI:3606484]	Kdm4d	mmu-miR-142-3p(miRanda), mmu-miR-28(miRanda), mmu-miR-291a-3p(miRanda), mmu-miR-294(miRanda), mmu-miR-295(miRanda), mmu-miR-302a(miRanda), mmu-miR-302b(miRanda), mmu-miR-302d(miRanda), mmu-miR-30e(miRanda), mmu-miR-31(miRanda), mmu-miR-379(miRanda), mmu-miR-421(miRanda), mmu-miR-708(miRanda), mmu-miR-758(miRanda)	nucleus	transcription regulator|protein_coding	transcription, DNA-dependent // regulation of transcription, DNA-dependent // histone H3-K9 demethylation	molecular_function // oxidoreductase activity, acting on single donors with incorporation of molecular oxygen, incorporation of two atoms of oxygen // metal ion binding	cellular_component // nucleus		0.369538	0.0333813	Insufficient Expression	Insufficient Expression	0.268412	1	0.308557	1	0.336157
ENSMUSG00000053916	N-acetylneuraminic acid phosphatase [Source:MGI Symbol;Acc:MGI:1914561]	Nanp	mmu-miR-1192(miRanda), mmu-miR-124(miRanda), mmu-miR-129-5p(miRanda), mmu-miR-136(miRanda), mmu-miR-144(miRanda), mmu-miR-149(miRanda), mmu-miR-15a(miRanda), mmu-miR-15b(miRanda), mmu-miR-16(miRanda), mmu-miR-193(miRanda), mmu-miR-194(TargetScan|miRanda), mmu-miR-195(miRanda), mmu-miR-19a(miRanda), mmu-miR-19b(miRanda), mmu-miR-203(TargetScan|miRanda), mmu-miR-214(miRanda), mmu-miR-216b(TargetSca…		protein_coding	carbohydrate metabolic process // N-acetylglucosamine biosynthetic process // N-acetylneuraminate biosynthetic process	phosphoglycolate phosphatase activity // N-acylneuraminate-9-phosphatase activity	cellular_component		2.42607	3.88637	1.4603	2.75166	0.00234319	0.473618	0.00289884	0.608973	1.4603
ENSMUSG00000017723	WAP four-disulfide core domain 2 [Source:MGI Symbol;Acc:MGI:1914951]	Wfdc2	mmu-miR-103(pictar), mmu-miR-107(pictar), mmu-miR-136(miRanda), mmu-miR-143(miRanda), mmu-miR-485(miRanda), mmu-miR-873(miRanda)	extracellular	protein_coding	biological_process	molecular_function // serine-type endopeptidase inhibitor activity // peptidase inhibitor activity	cellular_component // extracellular region		5.10629	5.86118	0.75489	1.6875	0.179781	0.981477	0.302998	1	0.75489
ENSMUSG00000017721	phosphatidylinositol glycan anchor biosynthesis, class T [Source:MGI Symbol;Acc:MGI:1926178]	Pigt	mmu-miR-128(miRanda), mmu-miR-132(miRanda), mmu-miR-150(miRanda), mmu-miR-210(miRanda), mmu-miR-212(miRanda), mmu-miR-218(miRanda), mmu-miR-24(miRanda), mmu-miR-30a(miRanda), mmu-miR-30b(miRanda), mmu-miR-30c(miRanda), mmu-miR-30d(miRanda), mmu-miR-30e(miRanda), mmu-miR-384-5p(miRanda), mmu-miR-494(miRanda), mmu-miR-876-5p(miRanda)		protein_coding	attachment of GPI anchor to protein // neuron differentiation // neuron apoptosis	GPI-anchor transamidase activity // protein binding	cytoplasm // cytoplasmic membrane-bounded vesicle // GPI-anchor transamidase complex		3.14342	3.81831	0.67489	1.59648	0.0618715	0.706722	0.103217	1	0.67489
ENSMUSG00000017720	transformation related protein 53 target 5 [Source:MGI Symbol;Acc:MGI:1920853]	Trp53tg5	mmu-miR-181b(miRanda), mmu-miR-181d(miRanda), mmu-miR-329(miRanda), mmu-miR-362-3p(miRanda), mmu-miR-379(miRanda), mmu-miR-411(miRanda), mmu-miR-431(miRanda)		protein_coding	biological_process	molecular_function	cellular_component		0	0	Insufficient Expression	Insufficient Expression	1	1	1	1	0
ENSMUSG00000017724	ets variant gene 4 (E1A enhancer binding protein, E1AF) [Source:MGI Symbol;Acc:MGI:99423]	Etv4	mmu-let-7c(RNAhybrid|miRanda), mmu-miR-103(RNAhybrid|miRanda), mmu-miR-107(RNAhybrid), mmu-miR-10a(RNAhybrid|miRanda), mmu-miR-10b(RNAhybrid|miRanda), mmu-miR-122a(RNAhybrid|miRanda), mmu-miR-124a(RNAhybrid|miRanda), mmu-miR-125a(miRanda), mmu-miR-125a-3p(miRanda), mmu-miR-127(RNAhybrid|miRanda), mmu-miR-128(miRanda), mmu-miR-128a(RNAhybrid|miRanda), mmu-miR-128b(RNAhybrid|miRanda), mmu-miR-136(R…	nucleus	transcription regulator|protein_coding	motor axon guidance // negative regulation of mammary gland epithelial cell proliferation // positive regulation of transcription, DNA-dependent // stem cell differentiation // branching involved in mammary gland duct morphogenesis // regulation of branching involved in mammary gland duct morphogenesis	DNA binding // sequence-specific DNA binding transcription factor activity // sequence-specific DNA binding	intracellular // nucleus // nucleolus		0.554041	1.1407	0.586658	1.50176	0.0895999	0.784927	0.134876	1	0.586658
ENSMUSG00000009356	lactoperoxidase [Source:MGI Symbol;Acc:MGI:1923363]	Lpo	mmu-let-7e(miRanda), mmu-miR-184(miRanda), mmu-miR-194(miRanda), mmu-miR-203(TargetScan|miRanda), mmu-miR-206(miRanda), mmu-miR-34a(miRanda), mmu-miR-34b-5p(miRanda), mmu-miR-34c(miRanda), mmu-miR-449a(miRanda), mmu-miR-449b(miRanda), mmu-miR-449c(miRanda), mmu-miR-494(miRanda), mmu-miR-653(miRanda), mmu-miR-708(miRanda)		protein_coding	response to oxidative stress // biological_process	peroxidase activity // heme binding	cytoplasm		0	0.898953	0.898953	1.86471	0.279504	1	0.42265	1	0.898953
ENSMUSG00000009350	myeloperoxidase [Source:MGI Symbol;Acc:MGI:97137]	Mpo	mmu-miR-150(miRanda)	extracellular	protein_coding	response to yeast // hypochlorous acid biosynthetic process // respiratory burst involved in defense response // removal of superoxide radicals // low-density lipoprotein particle remodeling // hydrogen peroxide catabolic process // negative regulation of growth of symbiont in host // defense response to fungus // oxidation-reduction process	peroxidase activity // heparin binding // heme binding // metal ion binding	extracellular space // mitochondrion // lysosome // stored secretory granule		0.0953723	0.0292344	Insufficient Expression	Insufficient Expression	0.729217	1	0.277249	1	0.0661379
ENSMUSG00000015474	palmitoyl-protein thioesterase 2 [Source:MGI Symbol;Acc:MGI:1860075]	Ppt2	mmu-let-7(TargetScan), mmu-let-7a(RNAhybrid|TargetScan|miRanda), mmu-let-7b(TargetScan|miRanda), mmu-let-7c(RNAhybrid|TargetScan|miRanda), mmu-let-7d(TargetScan|miRanda), mmu-let-7e(RNAhybrid|TargetScan|miRanda), mmu-let-7f(RNAhybrid|TargetScan|miRanda), mmu-let-7g(TargetScan|miRanda), mmu-let-7i(RNAhybrid|TargetScan|miRanda), mmu-miR-103(RNAhybrid|miRanda|pictar), mmu-miR-107(RNAhybrid|miRanda|p…		protein_coding	protein modification process	palmitoyl-(protein) hydrolase activity	lysosome		4.81785	4.32076	-0.497082	-1.41136	0.126646	0.87566	0.169398	1	0.497082
ENSMUSG00000015476	proline-rich transmembrane protein 1 [Source:MGI Symbol;Acc:MGI:1932118]	Prrt1	mmu-miR-377(TargetScan)	transmembrane	protein_coding	biological_process // response to biotic stimulus	molecular_function	cellular_component // plasma membrane // integral to membrane // cell junction // synapse		0.421386	0.472613	Insufficient Expression	Insufficient Expression	0.873451	1	0.888143	1	0.0512265
ENSMUSG00000078816	protein kinase C, gamma [Source:MGI Symbol;Acc:MGI:97597]	Prkcg	mmu-miR-324-5p(TargetScan|pictar), mmu-miR-338(TargetScan|pictar), mmu-miR-338-3p(TargetScan)	nucleus	kinase|protein_coding	response to stress // synaptic transmission // learning or memory // chemosensory behavior // phosphorylation // negative regulation of protein ubiquitination // positive regulation of mismatch repair // intracellular signal transduction // negative regulation of protein catabolic process // response to morphine // negative regulation of neuron apoptosis // protein autophosphorylation // response…	protein kinase activity // protein kinase C activity // calcium-dependent protein kinase C activity // protein binding // ATP binding // zinc ion binding	nucleus // cytoplasm // cytosol // plasma membrane // cell junction // dendrite // neuron projection // perinuclear region of cytoplasm // synaptic membrane		0.212345	0.378923	Insufficient Expression	Insufficient Expression	0.509003	1	0.480072	1	0.166578
ENSMUSG00000078817	NLR family, pyrin domain containing 12 [Source:MGI Symbol;Acc:MGI:2676630]	Nlrp12	mmu-miR-136(miRanda), mmu-miR-141(miRanda), mmu-miR-196a(miRanda), mmu-miR-200a(miRanda), mmu-miR-216a(miRanda), mmu-miR-216b(miRanda), mmu-miR-320(miRanda), mmu-miR-433(miRanda), mmu-miR-590-3p(miRanda)		protein_coding	release of cytoplasmic sequestered NF-kappaB // negative regulation of signal transduction // negative regulation of protein autophosphorylation // negative regulation of NF-kappaB transcription factor activity // negative regulation of I-kappaB kinase/NF-kappaB cascade // negative regulation of interleukin-6 biosynthetic process // negative regulation of Toll signaling pathway // negative regula…	molecular_function // protein binding // ATP binding	cytoplasm		0.00799045	0.024027	Insufficient Expression	Insufficient Expression	0.931637	1	0.591279	1	0.0160365
ENSMUSG00000078815	calcium channel, voltage-dependent, gamma subunit 6 [Source:MGI Symbol;Acc:MGI:1859168]	Cacng6		transmembrane|transmembrane	protein_coding		voltage-gated ion channel activity // calcium channel activity	integral to membrane		0.125335	0	Insufficient Expression	Insufficient Expression	0.564665	1	0.42265	1	0.125335
ENSMUSG00000078812	eukaryotic translation initiation factor 5A [Source:MGI Symbol;Acc:MGI:106248]	Eif5a	mmu-let-7d(RNAhybrid|miRanda), mmu-miR-1192(TargetScan), mmu-miR-133a(RNAhybrid|TargetScan|miRanda|pictar), mmu-miR-133b(RNAhybrid|TargetScan|miRanda|pictar), mmu-miR-135a(RNAhybrid|miRanda), mmu-miR-135b(RNAhybrid|miRanda), mmu-miR-140*(RNAhybrid|miRanda), mmu-miR-152(RNAhybrid|miRanda), mmu-miR-18(RNAhybrid|miRanda), mmu-miR-183(miRanda), mmu-miR-184(RNAhybrid|miRanda), mmu-miR-185(RNAhybrid|mi…	nucleus	protein_coding	translational frameshifting // apoptosis // aging // peptidyl-lysine modification to hypusine // protein transport // negative regulation of apoptosis // positive regulation of translational elongation // positive regulation of translational termination // mRNA transport // positive regulation of muscle cell differentiation	translation elongation factor activity // ribosome binding	nucleus // nuclear pore // cytoplasm // endoplasmic reticulum membrane // dendrite // neuronal cell body		9.09973	9.52535	0.425616	1.34315	0.19972	1	0.258804	1	0.425616
ENSMUSG00000078813	leukocyte receptor cluster (LRC) member 1 [Source:MGI Symbol;Acc:MGI:1917007]	Leng1	mmu-miR-129-5p(miRanda), mmu-miR-130a(miRanda), mmu-miR-130b(miRanda), mmu-miR-133a(miRanda), mmu-miR-133b(miRanda), mmu-miR-137(miRanda), mmu-miR-139-5p(miRanda), mmu-miR-148a(miRanda), mmu-miR-148b(miRanda), mmu-miR-152(miRanda), mmu-miR-192(miRanda), mmu-miR-215(miRanda), mmu-miR-216a(miRanda), mmu-miR-301a(miRanda), mmu-miR-301b(miRanda), mmu-miR-30a(miRanda), mmu-miR-30b(miRanda), mmu-miR-30…		protein_coding	biological_process	molecular_function	cellular_component		3.70019	3.48261	-0.217576	-1.16278	0.636713	1	0.709687	1	0.217576
ENSMUSG00000078810	glycoprotein 6 (platelet) [Source:MGI Symbol;Acc:MGI:1889810]	Gp6	mmu-miR-217(miRanda), mmu-miR-410(miRanda), mmu-miR-496(miRanda)		protein_coding	blood coagulation	protein binding // collagen binding	integral to plasma membrane		0	0	Insufficient Expression	Insufficient Expression	1	1	1	1	0
ENSMUSG00000048787	DCN1, defective in cullin neddylation 1, domain containing 3 (S. cerevisiae) [Source:MGI Symbol;Acc:MGI:2679003]	Dcun1d3	mmu-let-7(TargetScan), mmu-let-7a(RNAhybrid|TargetScan|miRanda), mmu-let-7b(RNAhybrid|TargetScan|miRanda), mmu-let-7c(RNAhybrid|TargetScan|miRanda), mmu-let-7d(TargetScan|miRanda), mmu-let-7e(RNAhybrid|TargetScan|miRanda), mmu-let-7f(RNAhybrid|TargetScan|miRanda), mmu-let-7g(RNAhybrid|TargetScan|miRanda), mmu-let-7i(RNAhybrid|TargetScan|miRanda), mmu-miR-1(RNAhybrid|miRanda), mmu-miR-101(TargetSc…		protein_coding	response to UV-C // response to gamma radiation // negative regulation of cell growth // positive regulation of apoptosis // negative regulation of S phase of mitotic cell cycle	molecular_function	perinuclear region of cytoplasm		3.43596	3.15478	-0.281178	-1.21519	0.69321	1	0.76823	1	0.281178
ENSMUSG00000050296	ATP-binding cassette, sub-family A (ABC1), member 12 [Source:MGI Symbol;Acc:MGI:2676312]	Abca12	mmu-let-7e(miRanda), mmu-miR-101a(miRanda), mmu-miR-101b(miRanda), mmu-miR-122(miRanda), mmu-miR-124(miRanda), mmu-miR-130a(miRanda), mmu-miR-130b(miRanda), mmu-miR-134(miRanda), mmu-miR-136(miRanda), mmu-miR-137(miRanda), mmu-miR-138(miRanda), mmu-miR-141(miRanda), mmu-miR-143(miRanda), mmu-miR-145(miRanda), mmu-miR-149(miRanda), mmu-miR-150(miRanda), mmu-miR-155(miRanda), mmu-miR-15abc(TargetSc…		protein_coding	keratinocyte differentiation // keratinization // ceramide transport // surfactant homeostasis // lung alveolus development // lipid homeostasis	molecular_function // ATP binding // ATPase activity	mitochondrial inner membrane // cytosol		0	0	Insufficient Expression	Insufficient Expression	1	1	1	1	0
ENSMUSG00000075165	olfactory receptor 1105 [Source:MGI Symbol;Acc:MGI:3030939]	Olfr1105			protein_coding	G-protein coupled receptor protein signaling pathway // sensory perception of smell // detection of chemical stimulus involved in sensory perception of smell	G-protein coupled receptor activity // olfactory receptor activity	plasma membrane // integral to membrane		0	0	Insufficient Expression	Insufficient Expression	1	1	1	1	0
ENSMUSG00000050295	forkhead box C1 [Source:MGI Symbol;Acc:MGI:1347466]	Foxc1	mmu-miR-1(miRanda), mmu-miR-101a(miRanda), mmu-miR-101b(miRanda), mmu-miR-103(miRanda), mmu-miR-107(miRanda), mmu-miR-1192(TargetScan|miRanda), mmu-miR-122(miRanda), mmu-miR-124(miRanda), mmu-miR-125a-3p(miRanda), mmu-miR-133a(miRanda), mmu-miR-133abc(TargetScan), mmu-miR-133b(miRanda), mmu-miR-137(miRanda), mmu-miR-138(miRanda), mmu-miR-141(miRanda), mmu-miR-144(miRanda), mmu-miR-149(miRanda), m…		transcription regulator|protein_coding	negative regulation of transcription from RNA polymerase II promoter // skeletal system development // ossification // ovarian follicle development // blood vessel development // vasculogenesis // eye development // metanephros development // ureteric bud development // in utero embryonic development // somitogenesis // kidney development // lymph vessel development // lymphangiogenesis // blood …	DNA binding // double-stranded DNA binding // sequence-specific DNA binding transcription factor activity // sequence-specific enhancer binding RNA polymerase II transcription factor activity // protein binding // transcription factor binding // DNA bending activity // chromatin DNA binding // sequence-specific DNA binding // transcription regulatory region DNA binding	nucleus // transcription factor complex // nuclear heterochromatin // cytoplasm		0.812852	2.26043	1.44757	2.72749	0.0167453	0.535001	0.0620412	1	1.44757
ENSMUSG00000075164	olfactory receptor 1106 [Source:MGI Symbol;Acc:MGI:3030940]	Olfr1106			protein_coding	G-protein coupled receptor protein signaling pathway // sensory perception of smell // detection of chemical stimulus involved in sensory perception of smell	G-protein coupled receptor activity // olfactory receptor activity	plasma membrane // integral to membrane		0	0	Insufficient Expression	Insufficient Expression	1	1	1	1	0
ENSMUSG00000050299	predicted gene 9843 [Source:MGI Symbol;Acc:MGI:3708621]	Gm9843			protein_coding	translation	structural constituent of ribosome	ribosome		7.8196	9.13343	1.31383	2.48601	0.0169871	0.536078	0.058362	0.999361	1.31383
ENSMUSG00000075166	olfactory receptor 1104 [Source:MGI Symbol;Acc:MGI:3030938]	Olfr1104			protein_coding	G-protein coupled receptor protein signaling pathway // sensory perception of smell // detection of chemical stimulus involved in sensory perception of smell	G-protein coupled receptor activity // olfactory receptor activity	integral to membrane		0	0	Insufficient Expression	Insufficient Expression	1	1	1	1	0
ENSMUSG00000027401	transglutaminase 3, E polypeptide [Source:MGI Symbol;Acc:MGI:98732]	Tgm3	mmu-miR-103(miRanda), mmu-miR-103a(TargetScan), mmu-miR-107(TargetScan|miRanda), mmu-miR-107ab(TargetScan), mmu-miR-128(miRanda), mmu-miR-129-5p(miRanda), mmu-miR-138(miRanda), mmu-miR-140(miRanda), mmu-miR-146a(miRanda), mmu-miR-146b(miRanda), mmu-miR-199a-5p(miRanda), mmu-miR-19a(miRanda|pictar), mmu-miR-19ab(TargetScan), mmu-miR-19b(miRanda|pictar), mmu-miR-216b(miRanda), mmu-miR-217(miRanda),…		protein_coding	GTP catabolic process // epidermis development // peptide cross-linking // keratinocyte differentiation // keratinization // hair cell differentiation // cell envelope organization // skin development // protein tetramerization	magnesium ion binding // protein-glutamine gamma-glutamyltransferase activity // catalytic activity // GTPase activity // calcium ion binding // GTP binding // GDP binding	cornified envelope // cytoplasm // extrinsic to internal side of plasma membrane		0.0249381	0	Insufficient Expression	Insufficient Expression	0.893373	1	0.0782257	1	0.0249381
ENSMUSG00000075160	olfactory receptor 259 [Source:MGI Symbol;Acc:MGI:3030093]	Olfr259			protein_coding	G-protein coupled receptor protein signaling pathway // sensory perception of smell // detection of chemical stimulus involved in sensory perception of smell	G-protein coupled receptor activity // olfactory receptor activity	plasma membrane // integral to membrane		0	0	Insufficient Expression	Insufficient Expression	1	1	1	1	0
ENSMUSG00000029684	Wiskott-Aldrich syndrome-like (human) [Source:MGI Symbol;Acc:MGI:1920428]	Wasl	mmu-let-7(TargetScan), mmu-let-7a(miRanda), mmu-let-7b(miRanda), mmu-let-7c(miRanda), mmu-let-7d(miRanda), mmu-let-7e(miRanda), mmu-let-7f(miRanda), mmu-let-7g(miRanda), mmu-let-7i(miRanda), mmu-miR-1(miRanda), mmu-miR-1192(miRanda), mmu-miR-1193-5p(TargetScan), mmu-miR-122(miRanda), mmu-miR-124(miRanda), mmu-miR-128a(TargetScan|miRanda), mmu-miR-128b(TargetScan|miRanda), mmu-miR-130a(TargetScan|…	nucleus	transcription regulator|protein_coding	transcription, DNA-dependent // regulation of transcription, DNA-dependent // protein complex assembly // membrane budding // actin polymerization or depolymerization // response to bacterium // vesicle organization // actin cytoskeleton organization // vesicle transport along actin filament // regulation of protein localization // cellular protein complex localization // actin nucleation // posi…	actin binding // small GTPase regulator activity // protein binding	nucleus // cytoplasm // cytoplasmic membrane-bounded vesicle // lamellipodium // actin cap		2.83408	3.42311	0.589028	1.50423	0.244713	1	0.365351	1	0.589028
ENSMUSG00000075163	olfactory receptor 1107 [Source:MGI Symbol;Acc:MGI:3030941]	Olfr1107			protein_coding	G-protein coupled receptor protein signaling pathway // sensory perception of smell // detection of chemical stimulus involved in sensory perception of smell	G-protein coupled receptor activity // olfactory receptor activity	integral to membrane		0	0	Insufficient Expression	Insufficient Expression	1	1	1	1	0
ENSMUSG00000041138	NME/NM23 family member 8 [Source:MGI Symbol;Acc:MGI:1920662]	Nme8	mmu-miR-140(miRanda), mmu-miR-153(miRanda|mirbase), mmu-miR-27a(miRanda), mmu-miR-27b(miRanda), mmu-miR-382(miRanda), mmu-miR-592(miRanda), mmu-miR-876-3p(miRanda)		protein_coding	GTP biosynthetic process // UTP biosynthetic process // CTP biosynthetic process // multicellular organismal development // spermatogenesis // cell differentiation // cell redox homeostasis	nucleoside diphosphate kinase activity // ATP binding	cytoplasm // microtubule cytoskeleton		0	0	Insufficient Expression	Insufficient Expression	1	1	1	1	0
ENSMUSG00000041130	zinc finger protein 598 [Source:MGI Symbol;Acc:MGI:2670965]	Zfp598	mmu-miR-101a(miRanda), mmu-miR-101b(miRanda), mmu-miR-15a(miRanda), mmu-miR-15b(miRanda), mmu-miR-16(miRanda), mmu-miR-187(miRanda), mmu-miR-195(miRanda), mmu-miR-19a(miRanda), mmu-miR-19b(miRanda), mmu-miR-217(miRanda), mmu-miR-26a(miRanda), mmu-miR-26b(miRanda), mmu-miR-322(miRanda), mmu-miR-326(miRanda), mmu-miR-330(miRanda), mmu-miR-340-5p(miRanda), mmu-miR-379(miRanda), mmu-miR-431(miRanda),…		protein_coding	biological_process	zinc ion binding	intracellular		1.68201	3.08875	1.40674	2.65138	0.00379147	0.489862	0.0100825	0.801883	1.40674
ENSMUSG00000041133	structural maintenance of chromosomes 1A [Source:MGI Symbol;Acc:MGI:1344345]	Smc1a	mmu-miR-129-5p(miRanda), mmu-miR-132(RNAhybrid|miRanda), mmu-miR-134(TargetScan), mmu-miR-135a(pictar), mmu-miR-135a-5p(TargetScan), mmu-miR-135ab(TargetScan), mmu-miR-135b(pictar), mmu-miR-137(TargetScan), mmu-miR-137ab(TargetScan), mmu-miR-138(RNAhybrid|miRanda), mmu-miR-18(RNAhybrid|miRanda), mmu-miR-183(RNAhybrid|miRanda), mmu-miR-184(RNAhybrid), mmu-miR-185(RNAhybrid|TargetScan|miRanda), mmu…		protein_coding	cell cycle checkpoint // DNA repair // DNA recombination // sister chromatid cohesion // mitosis // meiosis // response to radiation // stem cell maintenance // chromosome condensation // negative regulation of DNA endoreduplication // signal transduction in response to DNA damage // cell division	chromatin binding // protein binding // ATP binding // protein heterodimerization activity	kinetochore // nucleus // nucleoplasm // cytoplasm // meiotic cohesin complex		3.16357	3.96397	0.800405	1.74159	0.0563314	0.689999	0.114863	1	0.800405
ENSMUSG00000041132	NEDD4 binding protein 2-like 1 [Source:MGI Symbol;Acc:MGI:2140872]	N4bp2l1	mmu-miR-135a(miRanda), mmu-miR-135b(miRanda), mmu-miR-148a(miRanda), mmu-miR-148b(miRanda), mmu-miR-149(miRanda), mmu-miR-152(miRanda), mmu-miR-186(miRanda), mmu-miR-200c(miRanda), mmu-miR-214(miRanda), mmu-miR-24(miRanda), mmu-miR-27a(miRanda), mmu-miR-27b(miRanda), mmu-miR-291a-3p(miRanda), mmu-miR-294(miRanda), mmu-miR-295(miRanda), mmu-miR-29a(miRanda), mmu-miR-29abcd(TargetScan), mmu-miR-29b…		protein_coding	biological_process	molecular_function	cellular_component		3.90353	4.08012	0.176597	1.13021	0.843126	1	0.884013	1	0.176597
ENSMUSG00000041135	receptor (TNFRSF)-interacting serine-threonine kinase 2 [Source:MGI Symbol;Acc:MGI:1891456]	Ripk2	mmu-miR-150(miRanda), mmu-miR-194(miRanda), mmu-miR-200b(miRanda), mmu-miR-200bc(TargetScan), mmu-miR-200c(miRanda), mmu-miR-217(miRanda), mmu-miR-30a(miRanda), mmu-miR-30b(miRanda), mmu-miR-30c(miRanda), mmu-miR-30d(miRanda), mmu-miR-30e(miRanda), mmu-miR-340-5p(miRanda), mmu-miR-384-5p(miRanda), mmu-miR-429(TargetScan|miRanda), mmu-miR-451(miRanda), mmu-miR-548a(TargetScan), mmu-miR-875-5p(miRa…		kinase|protein_coding	positive regulation of cytokine-mediated signaling pathway // adaptive immune response // positive regulation of T-helper 1 type immune response // I-kappaB kinase/NF-kappaB cascade // positive regulation of protein ubiquitination // lipopolysaccharide-mediated signaling pathway // positive regulation of chemokine production // positive regulation of interferon-gamma production // positive regula…	protein serine/threonine kinase activity // non-membrane spanning protein tyrosine kinase activity // protein binding // ATP binding // LIM domain binding // protein homodimerization activity // CARD domain binding	cytoplasm // cytosol		2.26068	2.14436	-0.116323	-1.08397	0.774383	1	0.816171	1	0.116323
ENSMUSG00000041134	cysteine and tyrosine-rich protein 1 [Source:MGI Symbol;Acc:MGI:2152187]	Cyyr1	mmu-miR-1(miRanda), mmu-miR-103(miRanda), mmu-miR-106a(miRanda), mmu-miR-106b(miRanda), mmu-miR-107(miRanda), mmu-miR-124(miRanda), mmu-miR-125a-3p(miRanda), mmu-miR-125a-5p(miRanda), mmu-miR-125b-5p(miRanda), mmu-miR-130a(miRanda), mmu-miR-130b(miRanda), mmu-miR-135a(miRanda), mmu-miR-135b(miRanda), mmu-miR-137(miRanda), mmu-miR-145(miRanda), mmu-miR-15a(miRanda), mmu-miR-15b(miRanda), mmu-miR-1…	transmembrane	protein_coding	biological_process	molecular_function	cellular_component // integral to membrane		1.20446	1.21049	0.00603667	1.00419	0.983622	1	0.984772	1	0.00603667
ENSMUSG00000027409	RIKEN cDNA 1700020A23 gene [Source:MGI Symbol;Acc:MGI:1922906]	1700020A23Rik			protein_coding	biological_process	molecular_function	cellular_component		0	0	Insufficient Expression	Insufficient Expression	1	1	1	1	0
ENSMUSG00000016921	serine/arginine-rich splicing factor 6 [Source:MGI Symbol;Acc:MGI:1915246]	Srsf6	mmu-miR-103a(TargetScan), mmu-miR-107(TargetScan), mmu-miR-107ab(TargetScan), mmu-miR-1192(TargetScan), mmu-miR-124(TargetScan|miRanda), mmu-miR-124a(pictar), mmu-miR-124ab(TargetScan), mmu-miR-125a(pictar), mmu-miR-125a-5p(TargetScan), mmu-miR-125b(pictar), mmu-miR-125b-5p(TargetScan), mmu-miR-137(TargetScan|miRanda|pictar), mmu-miR-137ab(TargetScan), mmu-miR-138(TargetScan), mmu-miR-138ab(Targe…		protein_coding	negative regulation of nuclear mRNA splicing, via spliceosome	nucleotide binding // molecular_function // nucleic acid binding	nucleus		5.3227	6.01473	0.692029	1.61555	0.209569	1	0.334475	1	0.692029
ENSMUSG00000027408	carboxypeptidase X 1 (M14 family) [Source:MGI Symbol;Acc:MGI:1934569]	Cpxm1	mmu-miR-103(RNAhybrid|miRanda), mmu-miR-10a(RNAhybrid|miRanda), mmu-miR-124a(RNAhybrid|miRanda), mmu-miR-125a(RNAhybrid|miRanda), mmu-miR-125b(RNAhybrid|miRanda), mmu-miR-133a(RNAhybrid|miRanda), mmu-miR-133b(RNAhybrid|miRanda), mmu-miR-145(RNAhybrid|miRanda), mmu-miR-148a(RNAhybrid), mmu-miR-148b(RNAhybrid), mmu-miR-198(pictar), mmu-miR-204(RNAhybrid), mmu-miR-205(RNAhybrid|miRanda), mmu-miR-207…	extracellular	protein_coding	cell adhesion	metallopeptidase activity // zinc ion binding	extracellular space		2.37911	3.62774	1.24864	2.37617	0.0544401	0.686271	0.142767	1	1.24864
ENSMUSG00000014402	tumor susceptibility gene 101 [Source:MGI Symbol;Acc:MGI:106581]	Tsg101	mmu-let-7a(RNAhybrid|miRanda), mmu-let-7b(miRanda), mmu-let-7c(miRanda), mmu-let-7d(RNAhybrid|miRanda), mmu-let-7e(RNAhybrid|miRanda), mmu-let-7f(miRanda), mmu-let-7i(RNAhybrid), mmu-miR-101b(RNAhybrid|miRanda), mmu-miR-103(RNAhybrid|miRanda), mmu-miR-106a(miRanda), mmu-miR-106ab(TargetScan), mmu-miR-106b(miRanda|pictar), mmu-miR-107(RNAhybrid|miRanda), mmu-miR-1192(miRanda), mmu-miR-130a(miRanda…	nucleus	protein_coding	regulation of cell growth // protein modification process // cell cycle arrest // negative regulation of cell proliferation // protein transport // virus-host interaction // cell differentiation // keratinocyte differentiation // ubiquitin-dependent protein catabolic process via the multivesicular body sorting pathway // negative regulation of transcription, DNA-dependent // non-lytic virus buddi…	transcription corepressor activity // protein binding // ubiquitin protein ligase binding // calcium-dependent protein binding	ESCRT I complex // nucleus // nucleolus // cytoplasm // early endosome // late endosome // plasma membrane // late endosome membrane		5.95713	5.85044	-0.106691	-1.07676	0.646416	1	0.58205	1	0.106691
ENSMUSG00000058603	ribosomal protein L28, pseudogene 1 [Source:MGI Symbol;Acc:MGI:3705349]	Rpl28-ps1	mmu-miR-129-5p(RNAhybrid|miRanda), mmu-miR-137(pictar), mmu-miR-469(RNAhybrid|miRanda), mmu-miR-491(RNAhybrid), mmu-miR-671(RNAhybrid|miRanda), mmu-miR-696(RNAhybrid|miRanda), mmu-miR-699(RNAhybrid|miRanda), mmu-miR-7(RNAhybrid|miRanda), mmu-miR-762(RNAhybrid), mmu-miR-764-3p(RNAhybrid|miRanda), mmu-miR-801(RNAhybrid|miRanda)		processed_pseudogene					0	0	Insufficient Expression	Insufficient Expression	1	1	1	1	0
ENSMUSG00000058607	ribosomal protein L31, pseudogene 20 [Source:MGI Symbol;Acc:MGI:3644512]	Rpl31-ps20			processed_pseudogene					0	0	Insufficient Expression	Insufficient Expression	1	1	1	1	0
ENSMUSG00000090346	vomeronasal 1 receptor 5 [Source:MGI Symbol;Acc:MGI:2159455]	Vmn1r5			protein_coding	response to pheromone	pheromone binding // pheromone receptor activity	integral to plasma membrane		0	0	Insufficient Expression	Insufficient Expression	1	1	1	1	0
ENSMUSG00000090340	RIKEN cDNA C030048H21 gene [Source:MGI Symbol;Acc:MGI:1924731]	C030048H21Rik			protein_coding	biological_process	molecular_function	cellular_component		0	0	Insufficient Expression	Insufficient Expression	1	1	1	1	0
ENSMUSG00000090341	predicted gene 17217 [Source:MGI Symbol;Acc:MGI:4938044]	Gm17217			transcribed_unprocessed_pseudogene					0	0	Insufficient Expression	Insufficient Expression	1	1	1	1	0
ENSMUSG00000090342	vomeronasal 2, receptor 46 [Source:MGI Symbol;Acc:MGI:3757899]	Vmn2r46			protein_coding		G-protein coupled receptor activity	integral to membrane		0	0.0994683	Insufficient Expression	Insufficient Expression	0.629862	1	0.42265	1	0.0994683
ENSMUSG00000090343										0	0	Insufficient Expression	Insufficient Expression	1	1	1	1	0
ENSMUSG00000055401	F-box protein 6 [Source:MGI Symbol;Acc:MGI:1354743]	Fbxo6	mmu-miR-125a-5p(miRanda), mmu-miR-125b-5p(miRanda), mmu-miR-22(miRanda), mmu-miR-291a-3p(miRanda), mmu-miR-294(miRanda), mmu-miR-295(miRanda), mmu-miR-302a(miRanda), mmu-miR-302b(miRanda), mmu-miR-302d(miRanda), mmu-miR-351(miRanda), mmu-miR-874(miRanda)		protein_coding	DNA repair // glycoprotein catabolic process // response to unfolded protein // protein ubiquitination // ER-associated protein catabolic process // SCF-dependent proteasomal ubiquitin-dependent protein catabolic process	glycoprotein binding // ubiquitin-protein ligase activity // protein binding // carbohydrate binding	cytoplasm // SCF ubiquitin ligase complex		5.69301	5.31391	-0.379101	-1.30053	0.249706	1	0.310754	1	0.379101
ENSMUSG00000050431	olfactory receptor 730 [Source:MGI Symbol;Acc:MGI:3030564]	Olfr730			protein_coding	G-protein coupled receptor protein signaling pathway // sensory perception of smell // detection of chemical stimulus involved in sensory perception of smell	G-protein coupled receptor activity // olfactory receptor activity	plasma membrane // integral to membrane		0	0	Insufficient Expression	Insufficient Expression	1	1	1	1	0
ENSMUSG00000055407	microtubule-associated protein 6 [Source:MGI Symbol;Acc:MGI:1201690]	Map6	mmu-miR-106b(miRanda), mmu-miR-125a(pictar), mmu-miR-125b(pictar), mmu-miR-128(miRanda), mmu-miR-132(miRanda), mmu-miR-133a(miRanda), mmu-miR-133b(miRanda), mmu-miR-138(miRanda), mmu-miR-149(miRanda), mmu-miR-181a(miRanda), mmu-miR-181b(miRanda), mmu-miR-181c(miRanda), mmu-miR-181d(miRanda), mmu-miR-185(miRanda), mmu-miR-195(miRanda), mmu-miR-205(miRanda), mmu-miR-212(miRanda), mmu-miR-223(miRand…		protein_coding	negative regulation of microtubule depolymerization	calmodulin binding // microtubule binding	Golgi apparatus // microtubule // perinuclear region of cytoplasm		2.26833	2.13307	-0.135257	-1.09829	0.785877	1	0.832784	1	0.135257
ENSMUSG00000055408	predicted gene 15053 [Source:MGI Symbol;Acc:MGI:3642509]	Gm15053	mmu-miR-106a(miRanda), mmu-miR-106b(miRanda), mmu-miR-124(miRanda), mmu-miR-125a-3p(miRanda), mmu-miR-129-5p(miRanda), mmu-miR-138(miRanda), mmu-miR-143(miRanda), mmu-miR-144(miRanda), mmu-miR-17(miRanda), mmu-miR-187(miRanda), mmu-miR-200c(miRanda), mmu-miR-20a(miRanda), mmu-miR-20b(miRanda), mmu-miR-210(miRanda), mmu-miR-216b(miRanda), mmu-miR-221(miRanda), mmu-miR-222(miRanda), mmu-miR-290-5p(…		antisense					0	0	Insufficient Expression	Insufficient Expression	1	1	1	1	0
ENSMUSG00000055409	NEL-like 1 [Source:MGI Symbol;Acc:MGI:2443902]	Nell1	mmu-let-7e(RNAhybrid|miRanda), mmu-miR-124a(RNAhybrid|miRanda), mmu-miR-136(miRanda), mmu-miR-143(miRanda), mmu-miR-151(RNAhybrid|miRanda|pictar), mmu-miR-17-5p(pictar), mmu-miR-181a*(RNAhybrid|TargetScan|miRanda), mmu-miR-183(RNAhybrid|miRanda), mmu-miR-184(RNAhybrid|miRanda), mmu-miR-203(RNAhybrid|TargetScan|miRanda), mmu-miR-207(RNAhybrid|miRanda), mmu-miR-214(RNAhybrid|miRanda), mmu-miR-218(m…	extracellular	protein_coding	regulation of gene expression // cell differentiation // positive regulation of bone mineralization // negative regulation of osteoblast proliferation // positive regulation of osteoblast differentiation // negative regulation of cyclin catabolic process	calcium ion binding // protein binding	extracellular region // nuclear envelope // cytoplasm // perinuclear region of cytoplasm		0	0	Insufficient Expression	Insufficient Expression	1	1	1	1	0
ENSMUSG00000050439	ENTH domain containing 1 [Source:MGI Symbol;Acc:MGI:2686088]	Enthd1			protein_coding	biological_process	molecular_function	cellular_component		0	0	Insufficient Expression	Insufficient Expression	1	1	1	1	0
ENSMUSG00000062337										0	0	Insufficient Expression	Insufficient Expression	1	1	1	1	0
ENSMUSG00000051527	ubiquitin specific peptidase 29 [Source:MGI Symbol;Acc:MGI:1888998]	Usp29	mmu-miR-106a(miRanda), mmu-miR-106b(miRanda), mmu-miR-10a(miRanda), mmu-miR-10b(miRanda), mmu-miR-125a-3p(miRanda), mmu-miR-129-5p(miRanda), mmu-miR-134(miRanda), mmu-miR-135a(miRanda), mmu-miR-135b(miRanda), mmu-miR-138(miRanda), mmu-miR-141(miRanda), mmu-miR-142-3p(miRanda), mmu-miR-149(miRanda), mmu-miR-155(miRanda), mmu-miR-17(miRanda), mmu-miR-191(miRanda), mmu-miR-200a(miRanda), mmu-miR-204…		protein_coding	ubiquitin-dependent protein catabolic process	ubiquitin thiolesterase activity // cysteine-type peptidase activity			0	0	Insufficient Expression	Insufficient Expression	1	1	1	1	0
ENSMUSG00000041278	tetratricopeptide repeat domain 1 [Source:MGI Symbol;Acc:MGI:1914077]	Ttc1	mmu-miR-103(miRanda), mmu-miR-107(miRanda), mmu-miR-181a(miRanda), mmu-miR-181b(miRanda), mmu-miR-181d(miRanda), mmu-miR-214(miRanda), mmu-miR-27a(miRanda), mmu-miR-27b(miRanda), mmu-miR-335-5p(miRanda), mmu-miR-339-5p(miRanda), mmu-miR-485(miRanda), mmu-miR-499(miRanda), mmu-miR-504(miRanda), mmu-miR-761(miRanda)		protein_coding	biological_process	molecular_function // protein binding	peroxisomal membrane		6.42078	6.20175	-0.219022	-1.16394	0.418817	1	0.420932	1	0.219022
ENSMUSG00000051528	olfactory receptor 424 [Source:MGI Symbol;Acc:MGI:3030258]	Olfr424			protein_coding	G-protein coupled receptor protein signaling pathway // sensory perception of smell // detection of chemical stimulus involved in sensory perception of smell	G-protein coupled receptor activity // olfactory receptor activity	plasma membrane // integral to membrane		0	0	Insufficient Expression	Insufficient Expression	1	1	1	1	0
ENSMUSG00000040770	interleukin 25 [Source:MGI Symbol;Acc:MGI:2155888]	Il25	mmu-miR-106a(miRanda), mmu-miR-106ab(TargetScan), mmu-miR-106b(miRanda|pictar), mmu-miR-1192(miRanda), mmu-miR-130a(miRanda), mmu-miR-130ac(TargetScan), mmu-miR-130b(miRanda), mmu-miR-135a(miRanda), mmu-miR-135b(miRanda), mmu-miR-15a(miRanda), mmu-miR-15b(miRanda), mmu-miR-16(miRanda), mmu-miR-17(TargetScan|miRanda), mmu-miR-17-5p(TargetScan|pictar), mmu-miR-195(miRanda), mmu-miR-19a(miRanda), mm…		protein_coding	inflammatory response to antigenic stimulus // inflammatory response // response to fungus // response to nematode // eosinophil differentiation // positive regulation of transcription from RNA polymerase II promoter	cytokine activity // interleukin-17E receptor binding	extracellular region		0.0376935	0	Insufficient Expression	Insufficient Expression	0.841762	1	0.42265	1	0.0376935
ENSMUSG00000040771	O-acyl-ADP-ribose deacylase 1 [Source:MGI Symbol;Acc:MGI:2146818]	Oard1			protein_coding	purine nucleoside metabolic process	purine nucleoside binding // deacetylase activity	cellular_component		5.22503	4.87361	-0.351416	-1.27581	0.272707	1	0.327938	1	0.351416
ENSMUSG00000040774	choline/ethanolaminephosphotransferase 1 [Source:MGI Symbol;Acc:MGI:2139793]	Cept1	mmu-let-7c(RNAhybrid|miRanda), mmu-let-7d*(RNAhybrid), mmu-miR-101a(RNAhybrid|miRanda), mmu-miR-101b(RNAhybrid|miRanda), mmu-miR-10a(RNAhybrid|TargetScan|miRanda), mmu-miR-10b(miRanda), mmu-miR-1192(miRanda), mmu-miR-122(TargetScan|miRanda), mmu-miR-122a(TargetScan|miRanda), mmu-miR-127(RNAhybrid|miRanda), mmu-miR-128a(RNAhybrid|miRanda), mmu-miR-128b(RNAhybrid|miRanda), mmu-miR-129-5p(RNAhybrid|…	transmembrane	protein_coding	phosphatidylethanolamine biosynthetic process // phosphatidylcholine biosynthetic process	diacylglycerol cholinephosphotransferase activity // ethanolaminephosphotransferase activity // phosphotransferase activity, for other substituted phosphate groups // metal ion binding	endoplasmic reticulum membrane // integral to membrane // nuclear membrane		4.87163	4.50012	-0.37151	-1.29371	0.499494	1	0.604635	1	0.37151
ENSMUSG00000040775	predicted gene 9772 [Source:MGI Symbol;Acc:MGI:3641789]	Gm9772			protein_coding		nucleic acid binding // zinc ion binding	intracellular		0	0	Insufficient Expression	Insufficient Expression	1	1	1	1	0
ENSMUSG00000056174	collagen, type VIII, alpha 2 [Source:MGI Symbol;Acc:MGI:88464]	Col8a2	mmu-miR-125a-3p(TargetScan), mmu-miR-132(miRanda), mmu-miR-148a(miRanda), mmu-miR-148b(miRanda), mmu-miR-149(miRanda), mmu-miR-150(miRanda), mmu-miR-1554(TargetScan), mmu-miR-186(miRanda), mmu-miR-190(miRanda), mmu-miR-190b(miRanda), mmu-miR-212(miRanda), mmu-miR-214(miRanda), mmu-miR-216b(miRanda), mmu-miR-33(pictar), mmu-miR-411(miRanda), mmu-miR-486(miRanda), mmu-miR-489(miRanda), mmu-miR-761(…		protein_coding	angiogenesis // cell adhesion // camera-type eye morphogenesis // epithelial cell proliferation		collagen // basement membrane // extracellular matrix		0	0.0236148	Insufficient Expression	Insufficient Expression	0.899465	1	0.42265	1	0.0236148
ENSMUSG00000057802	predicted gene 10030 [Source:MGI Symbol;Acc:MGI:3641798]	Gm10030			protein_coding	biological_process	molecular_function	cellular_component		0.677178	0	Insufficient Expression	Insufficient Expression	0.288597	1	0.42265	1	0.677178
ENSMUSG00000057801	olfactory receptor 135 [Source:MGI Symbol;Acc:MGI:2177518]	Olfr135			protein_coding	G-protein coupled receptor protein signaling pathway // sensory perception of smell // detection of chemical stimulus involved in sensory perception of smell	G-protein coupled receptor activity // olfactory receptor activity	plasma membrane // integral to membrane		0	0	Insufficient Expression	Insufficient Expression	1	1	1	1	0
ENSMUSG00000057805	RIKEN cDNA 1700084M14 gene [Source:MGI Symbol;Acc:MGI:1920737]	1700084M14Rik			protein_coding	biological_process	molecular_function	cellular_component		0	0	Insufficient Expression	Insufficient Expression	1	1	1	1	0
ENSMUSG00000012126	UBX domain protein 11 [Source:MGI Symbol;Acc:MGI:1914836]	Ubxn11			protein_coding	biological_process	molecular_function	cellular_component // cytoplasm // cytoskeleton		1.22443	1.50689	0.282453	1.21626	0.54878	1	0.637798	1	0.282453
ENSMUSG00000012123	absent in melanoma 1-like [Source:MGI Symbol;Acc:MGI:1334463]	Aim1l	mmu-let-7a(miRanda), mmu-let-7b(miRanda), mmu-let-7c(miRanda), mmu-let-7d(miRanda), mmu-miR-10a(miRanda), mmu-miR-10b(miRanda), mmu-miR-125a-3p(miRanda), mmu-miR-129-3p(RNAhybrid|miRanda), mmu-miR-138(RNAhybrid|miRanda), mmu-miR-143(miRanda), mmu-miR-17(miRanda), mmu-miR-186(miRanda), mmu-miR-198(pictar), mmu-miR-205(RNAhybrid|miRanda), mmu-miR-207(RNAhybrid|miRanda), mmu-miR-20a(miRanda), mmu-mi…		protein_coding	biological_process	molecular_function	cellular_component		0.430133	1.16144	0.731311	1.66015	0.269702	1	0.405772	1	0.731311
ENSMUSG00000025269	apurinic/apyrimidinic endonuclease 2 [Source:MGI Symbol;Acc:MGI:1924872]	Apex2	mmu-miR-1192(miRanda), mmu-miR-128(miRanda), mmu-miR-138(miRanda), mmu-miR-139-5p(miRanda), mmu-miR-144(miRanda), mmu-miR-149(miRanda), mmu-miR-150(miRanda), mmu-miR-186(miRanda), mmu-miR-192(miRanda), mmu-miR-199a-5p(miRanda), mmu-miR-19a(miRanda), mmu-miR-19b(miRanda), mmu-miR-200b(miRanda), mmu-miR-205(miRanda), mmu-miR-215(miRanda), mmu-miR-219(miRanda), mmu-miR-23a(miRanda), mmu-miR-23b(miRa…	nucleus	protein_coding	DNA repair // DNA recombination // cell cycle	DNA binding // DNA-(apurinic or apyrimidinic site) lyase activity // endonuclease activity // exonuclease activity // zinc ion binding	nucleus // mitochondrion // mitochondrial inner membrane		3.04374	2.76136	-0.282379	-1.2162	0.643363	1	0.725885	1	0.282379
ENSMUSG00000025268	melanoma antigen, family D, 2 [Source:MGI Symbol;Acc:MGI:1933391]	Maged2	mmu-miR-122(miRanda), mmu-miR-182(miRanda), mmu-miR-183(miRanda), mmu-miR-203(miRanda), mmu-miR-22(miRanda), mmu-miR-33(miRanda), mmu-miR-539(miRanda)		protein_coding	biological_process	molecular_function	cellular_component		3.50992	3.70196	0.192035	1.14237	0.782837	1	0.836629	1	0.192035
ENSMUSG00000025266	guanine nucleotide binding protein-like 3 (nucleolar)-like [Source:MGI Symbol;Acc:MGI:2448557]	Gnl3l	mmu-let-7a(miRanda), mmu-let-7b(miRanda), mmu-let-7c(miRanda), mmu-let-7d(miRanda), mmu-let-7f(miRanda), mmu-let-7g(miRanda), mmu-let-7i(miRanda), mmu-miR-1(miRanda), mmu-miR-10a(miRanda), mmu-miR-10b(miRanda), mmu-miR-1192(miRanda), mmu-miR-128(miRanda), mmu-miR-134(miRanda), mmu-miR-135a(miRanda), mmu-miR-135b(miRanda), mmu-miR-136(miRanda), mmu-miR-15a(miRanda), mmu-miR-15b(miRanda), mmu-miR-1…		protein_coding	GTP catabolic process // ribosome biogenesis	GTPase activity // protein binding // GTP binding	nucleus // nucleolus // mitochondrion		2.19777	1.87701	-0.32076	-1.24899	0.409913	1	0.498061	1	0.32076
ENSMUSG00000025265	FYVE, RhoGEF and PH domain containing 1 [Source:MGI Symbol;Acc:MGI:104566]	Fgd1	mmu-miR-106a(RNAhybrid|TargetScan|miRanda), mmu-miR-106ab(TargetScan), mmu-miR-106b(miRanda), mmu-miR-122(miRanda), mmu-miR-122a(RNAhybrid|miRanda), mmu-miR-1297(TargetScan), mmu-miR-133a(RNAhybrid|miRanda), mmu-miR-133b(RNAhybrid|miRanda), mmu-miR-134(RNAhybrid|miRanda), mmu-miR-138(RNAhybrid|miRanda), mmu-miR-145(RNAhybrid), mmu-miR-150(RNAhybrid|miRanda), mmu-miR-17(TargetScan|miRanda), mmu-mi…	nucleus	protein_coding	cytoskeleton organization // regulation of cell shape // actin cytoskeleton organization // regulation of Cdc42 GTPase activity // filopodium assembly	guanyl-nucleotide exchange factor activity // Rho guanyl-nucleotide exchange factor activity // protein binding // phospholipid binding // small GTPase binding // metal ion binding	ruffle // nucleus // cytoplasm // Golgi apparatus // cytoskeleton // plasma membrane // lamellipodium		0.448789	1.42389	0.975101	1.96578	0.0861782	0.776177	0.185808	1	0.975101
ENSMUSG00000025264	TSR2 20S rRNA accumulation [Source:MGI Symbol;Acc:MGI:1916749]	Tsr2	mmu-miR-101a(miRanda), mmu-miR-101b(miRanda), mmu-miR-1192(miRanda), mmu-miR-150(miRanda), mmu-miR-183(miRanda), mmu-miR-190(miRanda), mmu-miR-195(miRanda), mmu-miR-200b(miRanda), mmu-miR-200c(miRanda), mmu-miR-215(miRanda), mmu-miR-216a(miRanda), mmu-miR-296-3p(miRanda), mmu-miR-320(miRanda), mmu-miR-322(miRanda), mmu-miR-324-5p(miRanda), mmu-miR-335-5p(miRanda), mmu-miR-339-5p(miRanda), mmu-miR…		protein_coding	rRNA processing // biological_process	molecular_function // protein binding	cellular_component		4.02161	4.35491	0.333304	1.2599	0.458843	1	0.557081	1	0.333304
ENSMUSG00000025262	family with sequence similarity 120, member C [Source:MGI Symbol;Acc:MGI:2387687]	Fam120c	mmu-miR-101a(RNAhybrid), mmu-miR-101b(RNAhybrid), mmu-miR-1192(miRanda), mmu-miR-125a(RNAhybrid|miRanda), mmu-miR-125b(RNAhybrid|miRanda), mmu-miR-128(TargetScan|miRanda), mmu-miR-128ab(TargetScan), mmu-miR-129-5p(miRanda), mmu-miR-130a(miRanda), mmu-miR-130b(miRanda), mmu-miR-135a(miRanda), mmu-miR-135b(miRanda), mmu-miR-150(RNAhybrid|miRanda), mmu-miR-15a(miRanda), mmu-miR-15b(miRanda), mmu-miR…		protein_coding	biological_process	molecular_function	cellular_component		0.681408	0.815367	Insufficient Expression	Insufficient Expression	0.587289	1	0.551555	1	0.133959
ENSMUSG00000025261	HECT, UBA and WWE domain containing 1 [Source:MGI Symbol;Acc:MGI:1926884]	Huwe1	mmu-let-7e(RNAhybrid|miRanda), mmu-let-7f(RNAhybrid|miRanda), mmu-miR-1(miRanda), mmu-miR-101a(miRanda), mmu-miR-101b(miRanda), mmu-miR-103(miRanda), mmu-miR-103a(TargetScan), mmu-miR-105(TargetScan), mmu-miR-106a(TargetScan|miRanda), mmu-miR-106b(RNAhybrid|miRanda), mmu-miR-107(TargetScan|miRanda), mmu-miR-107ab(TargetScan), mmu-miR-10a(RNAhybrid|miRanda), mmu-miR-10b(RNAhybrid|miRanda), mmu-miR…	nucleus	protein_coding	protein polyubiquitination // base-excision repair // protein monoubiquitination // histone ubiquitination // cell differentiation // protein ubiquitination involved in ubiquitin-dependent protein catabolic process	DNA binding // ubiquitin-protein ligase activity // protein binding	nucleus // cytoplasm		1.82432	2.821	0.996678	1.9954	0.0107152	0.509493	0.0168788	0.886966	0.996678
ENSMUSG00000025260	hydroxysteroid (17-beta) dehydrogenase 10 [Source:MGI Symbol;Acc:MGI:1333871]	Hsd17b10	mmu-let-7d(RNAhybrid|miRanda), mmu-miR-124a(RNAhybrid|miRanda), mmu-miR-134(RNAhybrid|miRanda), mmu-miR-138(RNAhybrid|miRanda), mmu-miR-205(RNAhybrid|miRanda), mmu-miR-207(RNAhybrid), mmu-miR-28(RNAhybrid|miRanda), mmu-miR-293(RNAhybrid), mmu-miR-295(miRanda), mmu-miR-298(RNAhybrid|miRanda), mmu-miR-328(miRanda), mmu-miR-34a(RNAhybrid|miRanda), mmu-miR-378(RNAhybrid), mmu-miR-383(RNAhybrid|miRand…		protein_coding		nucleotide binding // 3-hydroxyacyl-CoA dehydrogenase activity // protein binding // oxidoreductase activity	mitochondrion // mitochondrial inner membrane // endoplasmic reticulum		7.8229	7.71052	-0.112383	-1.08101	0.78732	1	0.827946	1	0.112383
ENSMUSG00000091123	predicted gene 17181 [Source:MGI Symbol;Acc:MGI:4938008]	Gm17181			processed_pseudogene					0	0	Insufficient Expression	Insufficient Expression	1	1	1	1	0
ENSMUSG00000091121										0	0	Insufficient Expression	Insufficient Expression	1	1	1	1	0
ENSMUSG00000091129	IQ motif containing F6 [Source:MGI Symbol;Acc:MGI:3781315]	Iqcf6			protein_coding	biological_process	molecular_function	cellular_component		0	0	Insufficient Expression	Insufficient Expression	1	1	1	1	0
ENSMUSG00000060131	ATPase, class I, type 8B, member 4 [Source:MGI Symbol;Acc:MGI:1859664]	Atp8b4	mmu-let-7(TargetScan), mmu-let-7i(RNAhybrid|miRanda), mmu-miR-103(RNAhybrid|miRanda), mmu-miR-106b(RNAhybrid|miRanda), mmu-miR-125a(RNAhybrid|miRanda), mmu-miR-125b(RNAhybrid|miRanda), mmu-miR-128a(RNAhybrid|miRanda), mmu-miR-130b(RNAhybrid|miRanda), mmu-miR-132(RNAhybrid|miRanda), mmu-miR-136(RNAhybrid|miRanda), mmu-miR-138(RNAhybrid|miRanda), mmu-miR-140*(RNAhybrid|miRanda), mmu-miR-146(RNAhybr…		protein_coding	biological_process	magnesium ion binding // molecular_function // phospholipid-translocating ATPase activity // ATP binding // cation-transporting ATPase activity	cellular_component // integral to membrane		0.285264	0.305855	Insufficient Expression	Insufficient Expression	0.946024	1	0.950857	1	0.0205911
ENSMUSG00000047203	vomeronasal 1 receptor 54 [Source:MGI Symbol;Acc:MGI:2148514]	Vmn1r54		transmembrane	GPCR(pheromone)|protein_coding	sensory perception of chemical stimulus // response to pheromone	receptor activity // pheromone receptor activity	cellular_component // plasma membrane // integral to membrane		0	0	Insufficient Expression	Insufficient Expression	1	1	1	1	0
ENSMUSG00000047205	dual specificity phosphatase 18 [Source:MGI Symbol;Acc:MGI:1922469]	Dusp18	mmu-miR-10b(miRanda), mmu-miR-1192(miRanda), mmu-miR-136(miRanda), mmu-miR-144(miRanda), mmu-miR-217(miRanda), mmu-miR-26b(miRanda), mmu-miR-329(miRanda), mmu-miR-342-3p(miRanda), mmu-miR-362-3p(miRanda), mmu-miR-377(miRanda), mmu-miR-378(miRanda), mmu-miR-495(miRanda), mmu-miR-539(miRanda), mmu-miR-544(miRanda), mmu-miR-590-3p(miRanda), mmu-miR-9(miRanda)	nucleus	receptor|protein_coding	protein targeting to membrane // protein targeting to mitochondrion // protein localization to organelle // peptidyl-tyrosine dephosphorylation // response to antibiotic	protein tyrosine phosphatase activity // protein tyrosine/serine/threonine phosphatase activity // phosphatase activity // MAP kinase tyrosine/serine/threonine phosphatase activity	nucleus // cytoplasm // mitochondrion // mitochondrial inner membrane // mitochondrial intermembrane space // intrinsic to mitochondrial inner membrane // extrinsic to mitochondrial inner membrane		1.79919	1.80133	0.00214624	1.00149	0.991075	1	0.974436	1	0.00214624
ENSMUSG00000047207	olfactory receptor 1495 [Source:MGI Symbol;Acc:MGI:3031329]	Olfr1495			protein_coding	G-protein coupled receptor protein signaling pathway // sensory perception of smell // detection of chemical stimulus involved in sensory perception of smell	G-protein coupled receptor activity // olfactory receptor activity	plasma membrane // integral to membrane		0	0	Insufficient Expression	Insufficient Expression	1	1	1	1	0
ENSMUSG00000024725	osteoclast stimulating factor 1 [Source:MGI Symbol;Acc:MGI:700012]	Ostf1	mmu-let-7a(miRanda), mmu-let-7b(miRanda), mmu-let-7c(miRanda), mmu-let-7d(miRanda), mmu-let-7e(miRanda), mmu-let-7f(miRanda), mmu-let-7g(miRanda), mmu-let-7i(miRanda), mmu-miR-10a(miRanda), mmu-miR-10b(miRanda), mmu-miR-1192(miRanda), mmu-miR-125a-5p(miRanda), mmu-miR-125b-5p(miRanda), mmu-miR-128(miRanda), mmu-miR-129-5p(miRanda), mmu-miR-133a(miRanda), mmu-miR-133b(miRanda), mmu-miR-138(miRanda…		protein_coding	biological_process	SH3 domain binding	cellular_component // cytoplasm		5.49346	5.7017	0.208238	1.15528	0.675509	1	0.74485	1	0.208238
ENSMUSG00000001281	integrin beta 7 [Source:MGI Symbol;Acc:MGI:96616]	Itgb7	mmu-miR-103(miRanda), mmu-miR-107(miRanda), mmu-miR-205(miRanda), mmu-miR-216a(miRanda), mmu-miR-590-5p(miRanda), mmu-miR-7a(miRanda)		protein_coding	cell-matrix adhesion // integrin-mediated signaling pathway // multicellular organismal development // leukocyte migration	receptor activity	integrin complex		0.967599	0.820647	-0.146952	-1.10723	0.792845	1	0.840898	1	0.146952
ENSMUSG00000067780	peptidase inhibitor 15 [Source:MGI Symbol;Acc:MGI:1934659]	Pi15	mmu-miR-101a(miRanda), mmu-miR-101b(miRanda), mmu-miR-103a(TargetScan), mmu-miR-107(TargetScan), mmu-miR-107ab(TargetScan), mmu-miR-10a(miRanda), mmu-miR-10b(miRanda), mmu-miR-1192(TargetScan), mmu-miR-141(miRanda), mmu-miR-144(miRanda), mmu-miR-155(TargetScan|miRanda), mmu-miR-182(miRanda), mmu-miR-200a(miRanda), mmu-miR-221(miRanda), mmu-miR-222(miRanda), mmu-miR-23abc(TargetScan), mmu-miR-23b-…	extracellular	protein_coding		peptidase inhibitor activity	extracellular region		0.143277	0.383555	Insufficient Expression	Insufficient Expression	0.2493	1	0.0105526	0.810437	0.240278
ENSMUSG00000067786	neuronatin [Source:MGI Symbol;Acc:MGI:104716]	Nnat	mmu-let-7a(RNAhybrid|miRanda), mmu-let-7b(RNAhybrid|miRanda), mmu-let-7c(RNAhybrid), mmu-let-7d(RNAhybrid|miRanda), mmu-let-7e(RNAhybrid|miRanda), mmu-let-7g(RNAhybrid), mmu-let-7i(RNAhybrid|miRanda), mmu-miR-101a(miRanda), mmu-miR-101b(miRanda), mmu-miR-105(TargetScan), mmu-miR-106a(TargetScan), mmu-miR-10a(RNAhybrid|miRanda), mmu-miR-10b(RNAhybrid|miRanda), mmu-miR-127(RNAhybrid|miRanda), mmu-m…		protein_coding	brain development // response to glucose stimulus // neuron differentiation // positive regulation of insulin secretion // regulation of protein localization		cytoplasm		6.13198	7.67748	1.5455	2.91905	0.686711	1	0.770889	1	1.5455
ENSMUSG00000067787	bladder cancer associated protein homolog (human) [Source:MGI Symbol;Acc:MGI:1858907]	Blcap	mmu-let-7a(RNAhybrid|miRanda), mmu-let-7b(RNAhybrid|miRanda), mmu-let-7c(RNAhybrid|miRanda), mmu-let-7d(RNAhybrid|miRanda), mmu-let-7e(RNAhybrid|miRanda), mmu-let-7f(RNAhybrid|miRanda), mmu-let-7g(RNAhybrid|miRanda), mmu-let-7i(RNAhybrid), mmu-miR-1(miRanda|pictar), mmu-miR-101a(RNAhybrid|miRanda), mmu-miR-101b(RNAhybrid|miRanda), mmu-miR-103(RNAhybrid|miRanda), mmu-miR-105(TargetScan), mmu-miR-1…	transmembrane	protein_coding	apoptosis // cell cycle // biological_process	molecular_function // protein binding	integral to membrane		5.59591	5.2985	-0.297406	-1.22893	0.507572	1	0.599345	1	0.297406
ENSMUSG00000053277	predicted gene 14496 [Source:MGI Symbol;Acc:MGI:3769929]	Gm14496			protein_coding	biological_process	molecular_function // G-protein coupled receptor activity	cellular_component // plasma membrane // integral to membrane		0	0	Insufficient Expression	Insufficient Expression	1	1	1	1	0
ENSMUSG00000053279	aldehyde dehydrogenase family 1, subfamily A1 [Source:MGI Symbol;Acc:MGI:1353450]	Aldh1a1	mmu-miR-133a(RNAhybrid), mmu-miR-133b(RNAhybrid|miRanda), mmu-miR-141(TargetScan|miRanda), mmu-miR-143(RNAhybrid|miRanda), mmu-miR-146(RNAhybrid|miRanda), mmu-miR-17-3p(RNAhybrid|TargetScan|miRanda), mmu-miR-181d(RNAhybrid|miRanda), mmu-miR-18a(miRanda), mmu-miR-18b(miRanda), mmu-miR-190(miRanda), mmu-miR-190b(miRanda), mmu-miR-200a(miRanda), mmu-miR-212(RNAhybrid|miRanda), mmu-miR-214(RNAhybrid|…	nucleus	protein_coding	kidney development // liver development // optic cup morphogenesis involved in camera-type eye development // retinoic acid biosynthetic process // response to oxidative stress // midgut development // response to organic cyclic compound // response to estradiol stimulus // response to retinoic acid // response to drug // retinol metabolic process // retinoic acid metabolic process // 9-cis-retin…	retinal dehydrogenase activity // 3-chloroallyl aldehyde dehydrogenase activity // aldehyde dehydrogenase (NAD) activity // benzaldehyde dehydrogenase (NAD+) activity // identical protein binding	nucleus // cytoplasm		6.1785	5.06311	-1.11539	-2.16654	0.0164421	0.533538	0.0467137	0.962506	1.11539
ENSMUSG00000068324	predicted gene 10029 [Source:MGI Symbol;Acc:MGI:3641706]	Gm10029			processed_pseudogene					0.40506	1.38943	0.98437	1.97845	0.0592242	0.695547	0.138961	1	0.98437
ENSMUSG00000068327	T cell leukemia, homeobox 2 [Source:MGI Symbol;Acc:MGI:1350935]	Tlx2	mmu-miR-24(miRanda), mmu-miR-27a(miRanda), mmu-miR-27b(miRanda), mmu-miR-339-5p(miRanda)	nucleus	transcription regulator|protein_coding	mesoderm formation // transcription, DNA-dependent // regulation of transcription from RNA polymerase II promoter // enteric nervous system development // negative regulation of dendrite morphogenesis	DNA binding // sequence-specific DNA binding transcription factor activity // protein binding // sequence-specific DNA binding	nucleus // cytoplasm		0	0	Insufficient Expression	Insufficient Expression	1	1	1	1	0
ENSMUSG00000068320										0	0	Insufficient Expression	Insufficient Expression	1	1	1	1	0
ENSMUSG00000068323	solute carrier family 4, sodium bicarbonate cotransporter, member 5 [Source:MGI Symbol;Acc:MGI:2443220]	Slc4a5	mmu-let-7a(RNAhybrid|miRanda), mmu-let-7c(RNAhybrid|miRanda), mmu-let-7d(RNAhybrid|miRanda), mmu-let-7f(RNAhybrid|miRanda), mmu-let-7g(RNAhybrid|miRanda), mmu-miR-100(RNAhybrid|miRanda), mmu-miR-101b(miRanda), mmu-miR-103(RNAhybrid|miRanda), mmu-miR-107(RNAhybrid|miRanda), mmu-miR-10a(RNAhybrid|miRanda), mmu-miR-125a(RNAhybrid|miRanda), mmu-miR-125a-3p(miRanda), mmu-miR-125b(RNAhybrid|miRanda), m…		protein_coding	biological_process	molecular_function // inorganic anion exchanger activity	cellular_component // integral to membrane		0.00660613	0	Insufficient Expression	Insufficient Expression	0.971635	1	0.42265	1	0.00660613
ENSMUSG00000068329	HtrA serine peptidase 2 [Source:MGI Symbol;Acc:MGI:1928676]	Htra2	mmu-miR-100(RNAhybrid|miRanda), mmu-miR-127(RNAhybrid|miRanda), mmu-miR-134(RNAhybrid|miRanda), mmu-miR-140(RNAhybrid|miRanda), mmu-miR-1407(TargetScan), mmu-miR-148a(RNAhybrid|miRanda), mmu-miR-149(RNAhybrid|miRanda), mmu-miR-151(RNAhybrid|miRanda), mmu-miR-152(RNAhybrid|miRanda), mmu-miR-1653(TargetScan), mmu-miR-1698(TargetScan), mmu-miR-17-3p(RNAhybrid|miRanda), mmu-miR-1703(TargetScan), mmu-…		protein_coding	proteolysis // ceramide metabolic process // mitochondrion organization // adult walking behavior // adult locomotory behavior // response to herbicide // positive regulation of cell death // pentacyclic triterpenoid metabolic process // forebrain development // regulation of multicellular organism growth // positive regulation of apoptosis // positive regulation of caspase activity // neuron dev…	serine-type endopeptidase activity // protein binding // peptidase activity // serine-type peptidase activity	mitochondrion // mitochondrial intermembrane space // cytosol // internal side of plasma membrane // mitochondrial membrane // CD40 receptor complex		5.20727	5.25056	0.0432894	1.03046	0.867079	1	0.862363	1	0.0432894
ENSMUSG00000068328	ancient ubiquitous protein 1 [Source:MGI Symbol;Acc:MGI:107789]	Aup1	mmu-miR-10a(miRanda), mmu-miR-10b(miRanda), mmu-miR-125a-5p(miRanda), mmu-miR-125b-5p(miRanda), mmu-miR-133a(RNAhybrid|miRanda), mmu-miR-149(RNAhybrid|miRanda), mmu-miR-181c(RNAhybrid|miRanda), mmu-miR-181d(RNAhybrid|miRanda), mmu-miR-182(miRanda|pictar), mmu-miR-188(RNAhybrid|miRanda), mmu-miR-199a(RNAhybrid|miRanda), mmu-miR-199b(RNAhybrid|miRanda), mmu-miR-204(RNAhybrid|TargetScan|miRanda|pict…	transmembrane|nucleus	protein_coding		transferase activity, transferring acyl groups	nucleus // endoplasmic reticulum // endoplasmic reticulum membrane // integral to membrane // intracellular membrane-bounded organelle		6.30419	6.73427	0.430086	1.34731	0.168757	0.960374	0.208608	1	0.430086
ENSMUSG00000063442	predicted pseudogene 7117 [Source:MGI Symbol;Acc:MGI:3649027]	Gm7117			processed_pseudogene					0.63864	0	Insufficient Expression	Insufficient Expression	0.052093	0.680857	0.0707515	1	0.63864
ENSMUSG00000063445	NmrA-like family domain containing 1 [Source:MGI Symbol;Acc:MGI:1915074]	Nmral1	mmu-miR-218(miRanda), mmu-miR-381(miRanda)		protein_coding	biological_process	nucleotide binding // molecular_function	nucleus // nucleolus // perinuclear region of cytoplasm		2.64189	3.0943	0.452407	1.36832	0.431837	1	0.548784	1	0.452407
ENSMUSG00000063447	ubiquitin-conjugating enzyme E2D 2B [Source:MGI Symbol;Acc:MGI:1920568]	Ube2d2b	mmu-let-7a(RNAhybrid|miRanda), mmu-let-7b(RNAhybrid|miRanda), mmu-let-7c(RNAhybrid|miRanda), mmu-let-7e(RNAhybrid|miRanda), mmu-let-7f(RNAhybrid|miRanda), mmu-let-7g(RNAhybrid|miRanda), mmu-let-7i(RNAhybrid|miRanda), mmu-miR-100(RNAhybrid|miRanda), mmu-miR-101a(RNAhybrid|miRanda), mmu-miR-101b(RNAhybrid|miRanda), mmu-miR-10a(RNAhybrid|miRanda), mmu-miR-10b(RNAhybrid|miRanda), mmu-miR-122a(RNAhybr…		protein_coding	biological_process	molecular_function // ubiquitin-protein ligase activity // ATP binding	cellular_component		0.0342981	0	Insufficient Expression	Insufficient Expression	0.855449	1	0.42265	1	0.0342981
ENSMUSG00000063446	RIKEN cDNA E130309F12 gene [Source:MGI Symbol;Acc:MGI:2445015]	E130309F12Rik	mmu-miR-128(TargetScan|miRanda), mmu-miR-128ab(TargetScan), mmu-miR-132(miRanda), mmu-miR-137(miRanda), mmu-miR-138(miRanda), mmu-miR-144(miRanda), mmu-miR-146a(miRanda), mmu-miR-146b(miRanda), mmu-miR-149(miRanda), mmu-miR-150(miRanda), mmu-miR-154(miRanda), mmu-miR-183(miRanda), mmu-miR-187(miRanda), mmu-miR-1928(TargetScan), mmu-miR-194(miRanda), mmu-miR-196a(miRanda), mmu-miR-196b(miRanda), m…	transmembrane	protein_coding		catalytic activity	cellular_component // integral to membrane		0	0	Insufficient Expression	Insufficient Expression	1	1	1	1	0
ENSMUSG00000070522	predicted pseudogene 6505 [Source:MGI Symbol;Acc:MGI:3648080]	Gm6505			protein_coding					5.11998	4.32847	-0.791507	-1.73088	0.101795	0.816986	0.196089	1	0.791507
ENSMUSG00000066438	pleckstrin homology domain containing, family D (with coiled-coil domains) member 1 [Source:MGI Symbol;Acc:MGI:3036228]	Plekhd1			protein_coding	biological_process	molecular_function // phospholipid binding	cellular_component		0	0.079751	Insufficient Expression	Insufficient Expression	0.688982	1	0.42265	1	0.079751
ENSMUSG00000066432										0	0	Insufficient Expression	Insufficient Expression	1	1	1	1	0
ENSMUSG00000092474	predicted gene 20478 [Source:MGI Symbol;Acc:MGI:5141943]	Gm20478			antisense					1.33098	0.797886	-0.533093	-1.44703	0.319793	1	0.44329	1	0.533093
ENSMUSG00000092475										0.0355268	0.0524779	Insufficient Expression	Insufficient Expression	0.929951	1	0.814155	1	0.0169511
ENSMUSG00000092476	vomeronasal 1 receptor, pseudogene 65 [Source:MGI Symbol;Acc:MGI:3782022]	Vmn1r-ps65			unprocessed_pseudogene					0	0	Insufficient Expression	Insufficient Expression	1	1	1	1	0
ENSMUSG00000092477	predicted gene, 18808 [Source:MGI Symbol;Acc:MGI:5010993]	Gm18808			unprocessed_pseudogene					0	0	Insufficient Expression	Insufficient Expression	1	1	1	1	0
ENSMUSG00000092470	predicted gene 20518 [Source:MGI Symbol;Acc:MGI:5141983]	Gm20518			nonsense_mediated_decay		carbohydrate binding			0.0241002	0.00698024	Insufficient Expression	Insufficient Expression	0.927028	1	0.565458	1	0.01712
ENSMUSG00000092471	cytochrome P450, family 21, subfamily a, polypeptide 2 pseudogene [Source:MGI Symbol;Acc:MGI:3645529]	Cyp21a2-ps			unprocessed_pseudogene					0	0	Insufficient Expression	Insufficient Expression	1	1	1	1	0
ENSMUSG00000092472	predicted gene 20473 [Source:MGI Symbol;Acc:MGI:5141938]	Gm20473			unprocessed_pseudogene					0	0	Insufficient Expression	Insufficient Expression	1	1	1	1	0
ENSMUSG00000092473	vomeronasal 1 receptor 180 [Source:MGI Symbol;Acc:MGI:3033485]	Vmn1r180			protein_coding	biological_process	molecular_function // pheromone receptor activity	cellular_component // integral to membrane		0	0	Insufficient Expression	Insufficient Expression	1	1	1	1	0
ENSMUSG00000019932	keratocan [Source:MGI Symbol;Acc:MGI:1202398]	Kera	mmu-miR-1(miRanda), mmu-miR-101a(miRanda), mmu-miR-101b(miRanda), mmu-miR-130b(miRanda), mmu-miR-132(miRanda), mmu-miR-133a(miRanda), mmu-miR-133b(miRanda), mmu-miR-144(miRanda), mmu-miR-190(miRanda), mmu-miR-190b(miRanda), mmu-miR-194(miRanda), mmu-miR-206(miRanda), mmu-miR-212(miRanda), mmu-miR-216a(miRanda), mmu-miR-217(miRanda), mmu-miR-22(miRanda), mmu-miR-26a(miRanda), mmu-miR-26b(miRanda),…	extracellular	protein_coding	cornea development in camera-type eye		proteinaceous extracellular matrix		0	0.435367	Insufficient Expression	Insufficient Expression	0.288409	1	0.388634	1	0.435367
ENSMUSG00000019933	RIKEN cDNA 2310015B20 gene [Source:MGI Symbol;Acc:MGI:1916813]	2310015B20Rik	mmu-let-7a(miRanda), mmu-let-7b(miRanda), mmu-let-7c(miRanda), mmu-let-7d(miRanda), mmu-let-7e(miRanda), mmu-let-7f(miRanda), mmu-let-7g(miRanda), mmu-let-7i(miRanda), mmu-miR-106a(miRanda), mmu-miR-106b(miRanda), mmu-miR-125a-5p(miRanda), mmu-miR-125b-5p(miRanda), mmu-miR-136(miRanda), mmu-miR-139-5p(miRanda), mmu-miR-17(miRanda), mmu-miR-20a(miRanda), mmu-miR-20b(miRanda), mmu-miR-216a(miRanda)…		protein_coding	biological_process	molecular_function	cellular_component		7.67537	6.93633	-0.739039	-1.66906	0.401567	1	0.535577	1	0.739039
ENSMUSG00000092479										0	0	Insufficient Expression	Insufficient Expression	1	1	1	1	0
ENSMUSG00000019936	epiphycan [Source:MGI Symbol;Acc:MGI:107942]	Epyc	mmu-miR-1(miRanda), mmu-miR-125a-3p(miRanda), mmu-miR-129-5p(miRanda), mmu-miR-137(miRanda), mmu-miR-206(miRanda), mmu-miR-21(miRanda), mmu-miR-216a(miRanda), mmu-miR-290-5p(miRanda), mmu-miR-292-5p(miRanda), mmu-miR-376c(miRanda), mmu-miR-494(miRanda), mmu-miR-499(miRanda), mmu-miR-539(miRanda), mmu-miR-544(miRanda), mmu-miR-590-5p(miRanda), mmu-miR-708(miRanda), mmu-miR-875-5p(miRanda)	extracellular	protein_coding			proteinaceous extracellular matrix		0.0844551	0.664778	Insufficient Expression	Insufficient Expression	0.348561	1	0.47778	1	0.580323
ENSMUSG00000070469	ADAMTS-like 3 [Source:MGI Symbol;Acc:MGI:3028499]	Adamtsl3	mmu-miR-1(miRanda), mmu-miR-101(TargetScan|pictar), mmu-miR-101a(miRanda), mmu-miR-101ab(TargetScan), mmu-miR-101b(miRanda), mmu-miR-103(miRanda|pictar), mmu-miR-103a(TargetScan), mmu-miR-107(TargetScan|miRanda|pictar), mmu-miR-107ab(TargetScan), mmu-miR-10a(miRanda), mmu-miR-10b(miRanda), mmu-miR-1192(miRanda), mmu-miR-125a-3p(miRanda), mmu-miR-129-5p(miRanda), mmu-miR-130a(miRanda), mmu-miR-130…		protein_coding	biological_process	molecular_function // metallopeptidase activity // zinc ion binding	cellular_component // proteinaceous extracellular matrix		0.110752	0.0476603	Insufficient Expression	Insufficient Expression	0.741885	1	0.325574	1	0.0630921
ENSMUSG00000064145	ariadne homolog 2 (Drosophila) [Source:MGI Symbol;Acc:MGI:1344361]	Arih2	mmu-miR-10a(miRanda|pictar), mmu-miR-10a-5p(TargetScan), mmu-miR-10abc(TargetScan), mmu-miR-10b(miRanda|pictar), mmu-miR-1192(miRanda), mmu-miR-128(miRanda), mmu-miR-135a(miRanda), mmu-miR-135b(miRanda), mmu-miR-143(TargetScan|miRanda), mmu-miR-150(TargetScan|miRanda), mmu-miR-17-3p(TargetScan|miRanda), mmu-miR-181a(TargetScan|miRanda), mmu-miR-181b(TargetScan|miRanda), mmu-miR-181c(miRanda), mmu…	nucleus	protein_coding	protein polyubiquitination // ubiquitin-dependent protein catabolic process // protein ubiquitination involved in ubiquitin-dependent protein catabolic process // developmental cell growth // protein K63-linked ubiquitination // protein K48-linked ubiquitination // hemopoietic stem cell proliferation	nucleic acid binding // ubiquitin-protein ligase activity // protein binding // zinc ion binding	nucleus // cytoplasm		3.60194	3.68807	0.086131	1.06152	0.779353	1	0.799878	1	0.086131
ENSMUSG00000020346	mannoside acetylglucosaminyltransferase 1 [Source:MGI Symbol;Acc:MGI:96973]	Mgat1	mmu-miR-1192(miRanda), mmu-miR-1244(TargetScan), mmu-miR-128(TargetScan|miRanda), mmu-miR-128a(pictar), mmu-miR-128ab(TargetScan), mmu-miR-128b(pictar), mmu-miR-129-5p(miRanda), mmu-miR-140(TargetScan|miRanda|pictar), mmu-miR-140-5p(TargetScan), mmu-miR-146a(miRanda), mmu-miR-146b(miRanda), mmu-miR-150(miRanda), mmu-miR-15a(miRanda), mmu-miR-15b(miRanda), mmu-miR-16(miRanda), mmu-miR-181a(miRanda…	transmembrane	protein_coding	in utero embryonic development // UDP-N-acetylglucosamine catabolic process // protein glycosylation	alpha-1,3-mannosylglycoprotein 2-beta-N-acetylglucosaminyltransferase activity // acetylglucosaminyltransferase activity // metal ion binding	Golgi membrane // integral to membrane		3.79404	4.52459	0.730549	1.65927	0.278993	1	0.415623	1	0.730549
ENSMUSG00000070465	predicted gene 9696 [Source:MGI Symbol;Acc:MGI:3819177]	Gm9696	mmu-miR-1192(miRanda), mmu-miR-124(miRanda), mmu-miR-132(miRanda), mmu-miR-144(miRanda), mmu-miR-181a(miRanda), mmu-miR-181b(miRanda), mmu-miR-181c(miRanda), mmu-miR-181d(miRanda), mmu-miR-186(miRanda), mmu-miR-200b(miRanda), mmu-miR-200c(miRanda), mmu-miR-204(miRanda), mmu-miR-211(miRanda), mmu-miR-212(miRanda), mmu-miR-221(miRanda), mmu-miR-222(miRanda), mmu-miR-223(miRanda), mmu-miR-224(miRand…		protein_coding		hydrolase activity			0.593176	0.145989	Insufficient Expression	Insufficient Expression	0.410551	1	0.52717	1	0.447187
ENSMUSG00000070464	chemokine (C-C motif) ligand 26 [Source:MGI Symbol;Acc:MGI:3589281]	Ccl26			protein_coding	positive regulation of endothelial cell proliferation // immune response // positive regulation of cell migration // positive regulation of actin filament polymerization // positive regulation of Rac GTPase activity	chemokine activity	extracellular region		0	0	Insufficient Expression	Insufficient Expression	1	1	1	1	0
ENSMUSG00000064141	zinc finger protein 69 [Source:MGI Symbol;Acc:MGI:107794]	Zfp69	mmu-miR-155(miRanda), mmu-miR-182(miRanda), mmu-miR-203(miRanda), mmu-miR-421(miRanda), mmu-miR-539(miRanda), mmu-miR-592(miRanda), mmu-miR-758(miRanda), mmu-miR-96(miRanda)		protein_coding	regulation of transcription, DNA-dependent // biological_process	molecular_function // nucleic acid binding // zinc ion binding	cellular_component // intracellular		0.895425	0.76409	Insufficient Expression	Insufficient Expression	0.781025	1	0.827431	1	0.131334
ENSMUSG00000064140	tripartite motif-containing 38 [Source:MGI Symbol;Acc:MGI:2684869]	Trim38			protein_coding	signal transduction // regulation of interferon-beta production // positive regulation of I-kappaB kinase/NF-kappaB cascade // proteasomal ubiquitin-dependent protein catabolic process // positive regulation of viral genome replication // negative regulation of defense response to virus // protein K48-linked ubiquitination	signal transducer activity // protein binding // zinc ion binding	cellular_component // intracellular		0	0	Insufficient Expression	Insufficient Expression	1	1	1	1	0
ENSMUSG00000070461	RIKEN cDNA 9230112E08 gene [Source:MGI Symbol;Acc:MGI:2444774]	9230112E08Rik			protein_coding	biological_process	molecular_function	cellular_component		0.209999	0.172871	Insufficient Expression	Insufficient Expression	0.875908	1	0.856921	1	0.0371279
ENSMUSG00000070460	olfactory receptor 291 [Source:MGI Symbol;Acc:MGI:3030125]	Olfr291			protein_coding	G-protein coupled receptor protein signaling pathway // sensory perception of smell // detection of chemical stimulus involved in sensory perception of smell	G-protein coupled receptor activity // olfactory receptor activity	plasma membrane // integral to membrane		0	0	Insufficient Expression	Insufficient Expression	1	1	1	1	0
ENSMUSG00000053490	tripartite motif-containing 60 [Source:MGI Symbol;Acc:MGI:2387430]	Trim60	mmu-miR-128(miRanda), mmu-miR-140(miRanda), mmu-miR-876-3p(miRanda)		protein_coding	biological_process	zinc ion binding	intracellular		0	0	Insufficient Expression	Insufficient Expression	1	1	1	1	0
ENSMUSG00000053499	predicted gene 5444 [Source:MGI Symbol;Acc:MGI:3644242]	Gm5444	mmu-miR-106a(miRanda), mmu-miR-106b(miRanda), mmu-miR-125a-3p(miRanda), mmu-miR-134(miRanda), mmu-miR-135a(miRanda), mmu-miR-135b(miRanda), mmu-miR-136(miRanda), mmu-miR-153(miRanda), mmu-miR-183(miRanda), mmu-miR-186(miRanda), mmu-miR-190(miRanda), mmu-miR-190b(miRanda), mmu-miR-20b(miRanda), mmu-miR-21(miRanda), mmu-miR-219(miRanda), mmu-miR-291a-3p(miRanda), mmu-miR-295(miRanda), mmu-miR-302a(…		protein_coding	biological_process	molecular_function	cellular_component		0.013933	0.0143653	Insufficient Expression	Insufficient Expression	0.998149	1	0.984726	1	0.000432324
ENSMUSG00000054728	phosphatase and actin regulator 1 [Source:MGI Symbol;Acc:MGI:2659021]	Phactr1	mmu-let-7a(miRanda), mmu-let-7b(miRanda), mmu-let-7c(miRanda), mmu-let-7d(miRanda), mmu-let-7e(miRanda), mmu-let-7f(miRanda), mmu-let-7g(miRanda), mmu-let-7i(miRanda), mmu-miR-106a(miRanda), mmu-miR-106b(miRanda), mmu-miR-122(miRanda), mmu-miR-129-5p(miRanda), mmu-miR-130a(miRanda), mmu-miR-130b(miRanda), mmu-miR-134(miRanda), mmu-miR-138(miRanda), mmu-miR-144(miRanda), mmu-miR-145(miRanda), mmu-…	nucleus	protein_coding	actomyosin structure organization // actin cytoskeleton reorganization // stress fiber assembly	actin binding // protein phosphatase inhibitor activity	nucleus // cytosol // cell junction // synapse		1.43986	3.33775	1.89789	3.72669	0.00151154	0.473618	0.00651966	0.71207	1.89789
ENSMUSG00000054723	vimentin-type intermediate filament associated coiled-coil protein [Source:MGI Symbol;Acc:MGI:2146912]	Vmac	mmu-miR-1(miRanda), mmu-miR-101a(miRanda), mmu-miR-101b(miRanda), mmu-miR-125a-5p(TargetScan|miRanda), mmu-miR-125b-5p(TargetScan|miRanda), mmu-miR-185(miRanda), mmu-miR-203(miRanda), mmu-miR-205(miRanda), mmu-miR-206(miRanda), mmu-miR-214(miRanda), mmu-miR-221(miRanda), mmu-miR-222(miRanda), mmu-miR-24(miRanda), mmu-miR-27a(miRanda), mmu-miR-27b(miRanda), mmu-miR-326(miRanda), mmu-miR-330(miRand…		protein_coding	biological_process	protein binding	cytoplasm // type III intermediate filament		2.85766	4.18657	1.32892	2.51214	0.0828824	0.768794	0.193958	1	1.32892
ENSMUSG00000054720	leucine rich repeat containing 8 family, member C [Source:MGI Symbol;Acc:MGI:2140839]	Lrrc8c	mmu-let-7e(RNAhybrid|miRanda), mmu-miR-103(miRanda), mmu-miR-107(miRanda), mmu-miR-1193-5p(TargetScan), mmu-miR-124(miRanda), mmu-miR-182(TargetScan), mmu-miR-186(miRanda), mmu-miR-187(RNAhybrid|miRanda), mmu-miR-335(TargetScan), mmu-miR-335-5p(TargetScan), mmu-miR-340-5p(TargetScan), mmu-miR-34b(RNAhybrid), mmu-miR-3529(TargetScan), mmu-miR-374(miRanda), mmu-miR-378(RNAhybrid|miRanda), mmu-miR-3…	transmembrane	protein_coding			endoplasmic reticulum membrane // integral to membrane		1.57475	0.38909	-1.18566	-2.27468	0.0154701	0.533538	0.0477531	0.970142	1.18566
ENSMUSG00000073862	predicted gene 5600 [Source:MGI Symbol;Acc:MGI:3645703]	Gm5600			protein_coding	biological_process	molecular_function	cellular_component		0	0	Insufficient Expression	Insufficient Expression	1	1	1	1	0
ENSMUSG00000036744	olfactory receptor 701 [Source:MGI Symbol;Acc:MGI:3030535]	Olfr701	mmu-miR-101a(miRanda), mmu-miR-101b(miRanda), mmu-miR-128(miRanda), mmu-miR-136(miRanda), mmu-miR-137(miRanda), mmu-miR-144(miRanda), mmu-miR-149(miRanda), mmu-miR-150(miRanda), mmu-miR-153(miRanda), mmu-miR-186(miRanda), mmu-miR-200b(miRanda), mmu-miR-200c(miRanda), mmu-miR-202-3p(miRanda), mmu-miR-204(miRanda), mmu-miR-211(miRanda), mmu-miR-216b(miRanda), mmu-miR-290-5p(miRanda), mmu-miR-292-5p…		protein_coding	G-protein coupled receptor protein signaling pathway // sensory perception of smell // detection of chemical stimulus involved in sensory perception of smell	G-protein coupled receptor activity // olfactory receptor activity	plasma membrane // integral to membrane		0	0	Insufficient Expression	Insufficient Expression	1	1	1	1	0
ENSMUSG00000036745	tubulin tyrosine ligase-like family, member 7 [Source:MGI Symbol;Acc:MGI:1918142]	Ttll7	mmu-miR-1192(miRanda), mmu-miR-125a-3p(miRanda), mmu-miR-129-5p(miRanda), mmu-miR-136(miRanda), mmu-miR-145(miRanda), mmu-miR-148a(miRanda), mmu-miR-150(miRanda), mmu-miR-153(miRanda), mmu-miR-154(miRanda), mmu-miR-183(miRanda), mmu-miR-190(miRanda), mmu-miR-190b(miRanda), mmu-miR-196a(miRanda), mmu-miR-196b(miRanda), mmu-miR-203(miRanda), mmu-miR-216a(miRanda), mmu-miR-216b(miRanda), mmu-miR-22(…		protein_coding	nervous system development // protein polyglutamylation // cell differentiation	tubulin-tyrosine ligase activity	cytoplasm // cilium // microtubule basal body // dendrite // perikaryon		2.86574	2.14209	-0.723652	-1.65136	0.489945	1	0.612713	1	0.723652
ENSMUSG00000036743	proteasome (prosome, macropain) subunit, alpha type, 8 [Source:MGI Symbol;Acc:MGI:1920927]	Psma8	mmu-miR-101a(miRanda), mmu-miR-101b(miRanda), mmu-miR-139-5p(miRanda), mmu-miR-143(miRanda), mmu-miR-144(miRanda), mmu-miR-191(miRanda), mmu-miR-494(miRanda), mmu-miR-590-3p(miRanda)	nucleus	protein_coding	ubiquitin-dependent protein catabolic process	threonine-type endopeptidase activity	cellular_component // nucleus // cytosol // proteasome core complex, alpha-subunit complex		0.106002	0.362743	Insufficient Expression	Insufficient Expression	0.491584	1	0.566988	1	0.256741
ENSMUSG00000033510	OTU domain containing 7A [Source:MGI Symbol;Acc:MGI:2158505]	Otud7a	mmu-let-7a(RNAhybrid|miRanda), mmu-let-7b(RNAhybrid), mmu-let-7c(RNAhybrid|miRanda), mmu-let-7d(RNAhybrid|miRanda), mmu-let-7e(RNAhybrid|miRanda), mmu-let-7f(RNAhybrid|miRanda), mmu-let-7g(RNAhybrid|miRanda), mmu-let-7i(RNAhybrid), mmu-miR-1192(miRanda), mmu-miR-124a(RNAhybrid|miRanda), mmu-miR-135a(RNAhybrid), mmu-miR-135b(RNAhybrid|miRanda), mmu-miR-140*(RNAhybrid|miRanda), mmu-miR-144(miRanda)…	nucleus	protein_coding	proteolysis // biological_process	molecular_function // DNA binding // cysteine-type peptidase activity // zinc ion binding	cellular_component // nucleus // cytoplasm		0	0	Insufficient Expression	Insufficient Expression	1	1	1	1	0
ENSMUSG00000036748	CUE domain containing 2 [Source:MGI Symbol;Acc:MGI:1914366]	Cuedc2	mmu-miR-106a(RNAhybrid|miRanda), mmu-miR-122a(RNAhybrid|miRanda), mmu-miR-124a(RNAhybrid|miRanda), mmu-miR-127(RNAhybrid|miRanda), mmu-miR-128a(RNAhybrid|miRanda), mmu-miR-128b(RNAhybrid|miRanda), mmu-miR-148a(RNAhybrid|miRanda), mmu-miR-17-5p(RNAhybrid|miRanda), mmu-miR-188(RNAhybrid|miRanda), mmu-miR-204(RNAhybrid|miRanda), mmu-miR-205(pictar), mmu-miR-20a(RNAhybrid|miRanda), mmu-miR-20b(RNAhyb…	nucleus	protein_coding	biological_process	molecular_function // protein binding	nucleus // cytoplasm		5.18552	4.98963	-0.195883	-1.14542	0.638375	1	0.704923	1	0.195883
ENSMUSG00000036749	preferentially expressed antigen in melanoma like 5 [Source:MGI Symbol;Acc:MGI:2156389]	Pramel5	mmu-miR-106a(miRanda), mmu-miR-106b(miRanda), mmu-miR-132(miRanda), mmu-miR-134(miRanda), mmu-miR-136(miRanda), mmu-miR-143(miRanda), mmu-miR-17(miRanda), mmu-miR-181a(miRanda), mmu-miR-181b(miRanda), mmu-miR-181c(miRanda), mmu-miR-181d(miRanda), mmu-miR-186(miRanda), mmu-miR-194(miRanda), mmu-miR-203(miRanda), mmu-miR-20a(miRanda), mmu-miR-20b(miRanda), mmu-miR-21(miRanda), mmu-miR-212(miRanda),…		protein_coding	biological_process	molecular_function	cellular_component		0.711476	1.82502	1.11355	2.16377	0.0232595	0.560929	0.0667795	1	1.11355
ENSMUSG00000073867	expressed sequence AA474408 [Source:MGI Symbol;Acc:MGI:3034216]	AA474408			protein_coding	biological_process	molecular_function	cellular_component		7.56756	7.8933	0.325738	1.25331	0.583468	1	0.677084	1	0.325738
ENSMUSG00000062797	lethal, Chr 7, Rinchik 6 [Source:MGI Symbol;Acc:MGI:96738]	l7Rn6	mmu-let-7b(RNAhybrid|miRanda), mmu-let-7e(RNAhybrid|miRanda), mmu-miR-129-5p(miRanda), mmu-miR-153(RNAhybrid|miRanda), mmu-miR-154(RNAhybrid|miRanda), mmu-miR-181a(miRanda), mmu-miR-181b(miRanda), mmu-miR-181c(miRanda), mmu-miR-181d(miRanda), mmu-miR-196a(RNAhybrid|miRanda), mmu-miR-196b(miRanda), mmu-miR-202(RNAhybrid|miRanda), mmu-miR-203(miRanda), mmu-miR-211(RNAhybrid|miRanda), mmu-miR-214(mi…	nucleus	protein_coding	protein import into nucleus // Golgi organization // protein transport // lung development // cellular response to heat	protein transporter activity // Hsp70 protein binding	intracellular // nucleus // cytoplasm // cytosol		6.73175	6.51691	-0.214835	-1.16057	0.371425	1	0.303283	1	0.214835
ENSMUSG00000062794	zinc finger protein 599 [Source:MGI Symbol;Acc:MGI:2679006]	Zfp599	mmu-miR-1192(miRanda), mmu-miR-125a-3p(miRanda), mmu-miR-129-5p(miRanda), mmu-miR-135a(miRanda), mmu-miR-135b(miRanda), mmu-miR-150(miRanda), mmu-miR-153(miRanda), mmu-miR-26a(miRanda), mmu-miR-28(miRanda), mmu-miR-296-3p(miRanda), mmu-miR-299(miRanda), mmu-miR-324-5p(miRanda), mmu-miR-338-3p(miRanda), mmu-miR-340-5p(miRanda), mmu-miR-378(miRanda), mmu-miR-433(miRanda), mmu-miR-490(miRanda), mmu-…		protein_coding	regulation of transcription, DNA-dependent // biological_process	molecular_function // nucleic acid binding // zinc ion binding	cellular_component // intracellular		0.210416	0.722011	Insufficient Expression	Insufficient Expression	0.29811	1	0.416373	1	0.511595
ENSMUSG00000062793	olfactory receptor 1158 [Source:MGI Symbol;Acc:MGI:3030992]	Olfr1158			protein_coding	G-protein coupled receptor protein signaling pathway // sensory perception of smell // detection of chemical stimulus involved in sensory perception of smell	G-protein coupled receptor activity // olfactory receptor activity	integral to membrane		0	0	Insufficient Expression	Insufficient Expression	1	1	1	1	0
ENSMUSG00000062791	predicted gene 382 [Source:MGI Symbol;Acc:MGI:2685228]	Gm382	mmu-miR-129-5p(miRanda)		protein_coding	biological_process	molecular_function // RNA binding	cellular_component		0	0	Insufficient Expression	Insufficient Expression	1	1	1	1	0
ENSMUSG00000062421	ADP-ribosylation factor 2 [Source:MGI Symbol;Acc:MGI:99595]	Arf2	mmu-let-7a(RNAhybrid|miRanda), mmu-let-7b(RNAhybrid|miRanda), mmu-let-7c(RNAhybrid|miRanda), mmu-let-7d(RNAhybrid|miRanda), mmu-let-7e(RNAhybrid|miRanda), mmu-let-7g(RNAhybrid|miRanda), mmu-let-7i(RNAhybrid|miRanda), mmu-miR-103(RNAhybrid|TargetScan|miRanda), mmu-miR-107(RNAhybrid|TargetScan|miRanda), mmu-miR-10a(RNAhybrid|miRanda), mmu-miR-10b(RNAhybrid|miRanda), mmu-miR-122(miRanda), mmu-miR-12…		protein_coding	small GTPase mediated signal transduction // protein transport // vesicle-mediated transport	GTP binding	Golgi apparatus		3.68577	3.25764	-0.428132	-1.34549	0.310865	1	0.414311	1	0.428132
ENSMUSG00000062426	olfactory receptor 304 [Source:MGI Symbol;Acc:MGI:3030138]	Olfr304			protein_coding	G-protein coupled receptor protein signaling pathway // sensory perception of smell // detection of chemical stimulus involved in sensory perception of smell	G-protein coupled receptor activity // olfactory receptor activity	plasma membrane // integral to membrane		0	0	Insufficient Expression	Insufficient Expression	1	1	1	1	0
ENSMUSG00000019066	RAB3D, member RAS oncogene family [Source:MGI Symbol;Acc:MGI:97844]	Rab3d	mmu-miR-124(TargetScan|miRanda), mmu-miR-124ab(TargetScan), mmu-miR-125a(pictar), mmu-miR-125a-5p(TargetScan), mmu-miR-125b(pictar), mmu-miR-125b-5p(TargetScan), mmu-miR-149(pictar), mmu-miR-15abc(TargetScan), mmu-miR-15b(miRanda), mmu-miR-16(TargetScan), mmu-miR-16abc(TargetScan), mmu-miR-184(miRanda), mmu-miR-185(miRanda), mmu-miR-1907(TargetScan), mmu-miR-195(TargetScan), mmu-miR-196a(miRanda)…		protein_coding	exocytosis // small GTPase mediated signal transduction // protein transport // regulation of exocytosis // peptidyl-cysteine methylation	protein binding // GTP binding // GTPase binding	mitochondrion // plasma membrane // transport vesicle // zymogen granule		3.59152	3.89065	0.299133	1.2304	0.546676	1	0.63907	1	0.299133
ENSMUSG00000042377	family with sequence similarity 83, member G [Source:MGI Symbol;Acc:MGI:1916890]	Fam83g	mmu-let-7a(miRanda), mmu-let-7b(miRanda), mmu-let-7c(miRanda), mmu-let-7d(miRanda), mmu-let-7e(miRanda), mmu-let-7f(miRanda), mmu-let-7g(miRanda), mmu-let-7i(miRanda), mmu-miR-1192(miRanda), mmu-miR-134(miRanda), mmu-miR-142-3p(miRanda), mmu-miR-143(miRanda), mmu-miR-145(miRanda), mmu-miR-16(miRanda), mmu-miR-183(miRanda), mmu-miR-193(miRanda), mmu-miR-193b(miRanda), mmu-miR-194(miRanda), mmu-miR…		protein_coding	biological_process	molecular_function	cellular_component		0.751911	0.725704	Insufficient Expression	Insufficient Expression	0.939278	1	0.947979	1	0.0262067
ENSMUSG00000091462	predicted gene 17084 [Source:MGI Symbol;Acc:MGI:4937911]	Gm17084			processed_transcript|transcribed_processed_pseudogene					0.442834	1.1792	0.736365	1.66597	0.0219736	0.558713	0.0153027	0.868541	0.736365
ENSMUSG00000091460	predicted pseudogene 7808 [Source:MGI Symbol;Acc:MGI:3643360]	Gm7808			protein_coding	translation	structural constituent of ribosome	ribosome		0.000111684	0	Insufficient Expression	Insufficient Expression	0.99952	1	0.42265	1	0.000111684
ENSMUSG00000091466	predicted gene 17183 [Source:MGI Symbol;Acc:MGI:4938010]	Gm17183			unprocessed_pseudogene					0	0	Insufficient Expression	Insufficient Expression	1	1	1	1	0
ENSMUSG00000043290	zinc finger protein 784 [Source:MGI Symbol;Acc:MGI:3606042]	Zfp784	mmu-miR-10a(miRanda), mmu-miR-10b(miRanda), mmu-miR-1192(miRanda), mmu-miR-128(miRanda), mmu-miR-130a(miRanda), mmu-miR-130ac(TargetScan), mmu-miR-130b(miRanda), mmu-miR-138(miRanda), mmu-miR-143(miRanda), mmu-miR-145(miRanda), mmu-miR-148a(miRanda), mmu-miR-148ab-3p(TargetScan), mmu-miR-148b(miRanda), mmu-miR-150(miRanda), mmu-miR-152(TargetScan|miRanda), mmu-miR-181a(miRanda), mmu-miR-181b(miRa…	nucleus	transcription regulator|protein_coding	transcription, DNA-dependent // regulation of transcription, DNA-dependent // biological_process	DNA binding // zinc ion binding	nucleus		1.45018	1.59935	0.149174	1.10893	0.791107	1	0.839675	1	0.149174
ENSMUSG00000091468	vomeronasal 2, receptor 82 [Source:MGI Symbol;Acc:MGI:3646522]	Vmn2r82			protein_coding	biological_process	molecular_function // G-protein coupled receptor activity	cellular_component // plasma membrane // integral to membrane		0	0	Insufficient Expression	Insufficient Expression	1	1	1	1	0
ENSMUSG00000055897	protein phosphatase 4, regulatory subunit 1-like, pseudogene [Source:MGI Symbol;Acc:MGI:1924560]	Ppp4r1l-ps			transcribed_unprocessed_pseudogene					2.49884	1.83358	-0.665256	-1.58585	0.139313	0.90343	0.237361	1	0.665256
ENSMUSG00000055895	placenta-specific 1-like [Source:MGI Symbol;Acc:MGI:2684945]	Plac1l	mmu-miR-21(miRanda), mmu-miR-216b(miRanda), mmu-miR-326(miRanda), mmu-miR-330(miRanda), mmu-miR-382(miRanda), mmu-miR-488(miRanda), mmu-miR-590-5p(miRanda)	extracellular	protein_coding	biological_process	molecular_function	cellular_component // extracellular region		0	0	Insufficient Expression	Insufficient Expression	1	1	1	1	0
ENSMUSG00000071738	predicted gene 4937 [Source:MGI Symbol;Acc:MGI:3648293]	Gm4937	mmu-miR-133a(miRanda), mmu-miR-133b(miRanda), mmu-miR-186(miRanda), mmu-miR-200b(miRanda), mmu-miR-200c(miRanda), mmu-miR-26a(miRanda), mmu-miR-26b(miRanda), mmu-miR-324-5p(miRanda), mmu-miR-33(miRanda), mmu-miR-429(miRanda), mmu-miR-494(miRanda), mmu-miR-539(miRanda), mmu-miR-590-3p(miRanda)		protein_coding	biological_process	molecular_function // structural molecule activity	cellular_component // tight junction // integral to membrane		0	0	Insufficient Expression	Insufficient Expression	1	1	1	1	0
ENSMUSG00000060491	RIKEN cDNA 4930522H14 gene [Source:MGI Symbol;Acc:MGI:1914896]	4930522H14Rik	mmu-miR-25(miRanda), mmu-miR-32(miRanda), mmu-miR-363(miRanda), mmu-miR-367(miRanda), mmu-miR-433(miRanda), mmu-miR-876-5p(miRanda), mmu-miR-92a(miRanda), mmu-miR-92b(miRanda)	transmembrane	protein_coding	biological_process	molecular_function	cellular_component // integral to membrane		0	0.456352	Insufficient Expression	Insufficient Expression	0.312246	1	0.42265	1	0.456352
ENSMUSG00000060490	vomeronasal 1 receptor 218 [Source:MGI Symbol;Acc:MGI:2159691]	Vmn1r218			protein_coding	response to pheromone	pheromone binding // pheromone receptor activity	integral to plasma membrane		0	0	Insufficient Expression	Insufficient Expression	1	1	1	1	0
ENSMUSG00000060499	ribosomal protein L10-like [Source:MGI Symbol;Acc:MGI:3647985]	Rpl10l		nucleus	protein_coding	translation // spermatogenesis	structural constituent of ribosome	nucleus // ribosome		0	0	Insufficient Expression	Insufficient Expression	1	1	1	1	0
ENSMUSG00000063362	asparagine-linked glycosylation 11 (alpha-1,2-mannosyltransferase) [Source:MGI Symbol;Acc:MGI:2142632]	Alg11	mmu-miR-125a-3p(miRanda), mmu-miR-192(miRanda), mmu-miR-215(miRanda)	transmembrane	protein_coding	biosynthetic process	molecular_function // glycolipid 2-alpha-mannosyltransferase activity	cellular_component // endoplasmic reticulum membrane // integral to membrane		1.71115	2.10915	0.397998	1.31768	0.424629	1	0.534417	1	0.397998
ENSMUSG00000031918	myotubularin related protein 2 [Source:MGI Symbol;Acc:MGI:1924366]	Mtmr2	mmu-let-7g(RNAhybrid|miRanda), mmu-miR-1(RNAhybrid|TargetScan|miRanda), mmu-miR-101(TargetScan|pictar), mmu-miR-101a(miRanda), mmu-miR-101ab(TargetScan), mmu-miR-101b(miRanda), mmu-miR-106a(RNAhybrid), mmu-miR-1192(miRanda), mmu-miR-122(miRanda), mmu-miR-122a(RNAhybrid|miRanda), mmu-miR-124(TargetScan), mmu-miR-124ab(TargetScan), mmu-miR-125a(RNAhybrid|miRanda), mmu-miR-127(RNAhybrid|miRanda), mm…	nucleus	receptor|protein_coding	negative regulation of receptor internalization // dephosphorylation // negative regulation of myelination // myelin assembly // negative regulation of endocytosis // phosphatidylinositol metabolic process // inositol phosphate dephosphorylation // phosphatidylinositol dephosphorylation // neuron development // protein tetramerization // negative regulation of excitatory postsynaptic membrane pot…	protein tyrosine phosphatase activity // protein binding // protein homodimerization activity	nucleus // cytoplasm // vacuolar membrane // cytosol // synaptic vesicle // postsynaptic density // axon // dendrite // early endosome membrane // dendritic spine // synaptic membrane		3.21568	3.68303	0.467354	1.38257	0.453494	1	0.570835	1	0.467354
ENSMUSG00000031919	transmembrane emp24 protein transport domain containing 6 [Source:MGI Symbol;Acc:MGI:1913519]	Tmed6	mmu-miR-129-3p(RNAhybrid|miRanda), mmu-miR-133a(RNAhybrid|miRanda), mmu-miR-133b(RNAhybrid|miRanda), mmu-miR-150(RNAhybrid|miRanda), mmu-miR-296(RNAhybrid|miRanda), mmu-miR-29b(RNAhybrid|miRanda), mmu-miR-328(RNAhybrid), mmu-miR-340(RNAhybrid|miRanda), mmu-miR-345(miRanda), mmu-miR-383(RNAhybrid|miRanda), mmu-miR-455-5p(RNAhybrid|miRanda), mmu-miR-465-3p(RNAhybrid), mmu-miR-491(RNAhybrid|miRanda)…	transmembrane	protein_coding	transport // biological_process	molecular_function	cellular_component // endoplasmic reticulum membrane // integral to membrane		0	0	Insufficient Expression	Insufficient Expression	1	1	1	1	0
ENSMUSG00000031916	component of oligomeric golgi complex 8 [Source:MGI Symbol;Acc:MGI:2142885]	Cog8	mmu-let-7i(miRanda), mmu-miR-106a(miRanda), mmu-miR-106b(miRanda), mmu-miR-10a(miRanda), mmu-miR-10b(miRanda), mmu-miR-125a-3p(miRanda), mmu-miR-130a(miRanda), mmu-miR-130b(miRanda), mmu-miR-149(miRanda), mmu-miR-15b(miRanda), mmu-miR-17(miRanda), mmu-miR-182(miRanda), mmu-miR-198(pictar), mmu-miR-19a(miRanda), mmu-miR-19b(miRanda), mmu-miR-202-3p(miRanda), mmu-miR-203(miRanda), mmu-miR-20a(miRan…		protein_coding	biological_process // protein transport	molecular_function	Golgi membrane // Golgi transport complex		4.1148	4.6244	0.509602	1.42366	0.137698	0.899411	0.194899	1	0.509602
ENSMUSG00000031917	nuclear import 7 homolog (S. cerevisiae) [Source:MGI Symbol;Acc:MGI:1913414]	Nip7	mmu-miR-1(miRanda), mmu-miR-10a(miRanda), mmu-miR-10b(miRanda), mmu-miR-1192(miRanda), mmu-miR-140(miRanda), mmu-miR-148a(miRanda), mmu-miR-148b(miRanda), mmu-miR-152(miRanda), mmu-miR-206(miRanda), mmu-miR-292-5p(miRanda), mmu-miR-301a(miRanda), mmu-miR-301b(miRanda), mmu-miR-342-3p(miRanda), mmu-miR-351(miRanda), mmu-miR-377(miRanda), mmu-miR-384-3p(miRanda), mmu-miR-495(miRanda), mmu-miR-504(m…		protein_coding	biological_process // ribosome assembly	molecular_function // RNA binding // protein binding	cellular_component // nucleus // nucleolus		3.69054	4.08362	0.393077	1.31319	0.372448	1	0.477245	1	0.393077
ENSMUSG00000031910	hyaluronan synthase 3 [Source:MGI Symbol;Acc:MGI:109599]	Has3	mmu-let-7e(miRanda), mmu-let-7f(miRanda), mmu-miR-10a(miRanda|pictar), mmu-miR-10a-5p(TargetScan), mmu-miR-10abc(TargetScan), mmu-miR-10b(miRanda|pictar), mmu-miR-125a-3p(miRanda), mmu-miR-128a(pictar), mmu-miR-128b(pictar), mmu-miR-1297(TargetScan), mmu-miR-130a(miRanda|pictar), mmu-miR-130b(miRanda|pictar), mmu-miR-132(miRanda), mmu-miR-138(miRanda), mmu-miR-143(miRanda), mmu-miR-146a(miRanda),…	transmembrane	protein_coding	hyaluronan biosynthetic process // positive regulation of transcription, DNA-dependent	hyaluronan synthase activity	integral to membrane		0.117767	0	Insufficient Expression	Insufficient Expression	0.582347	1	0.42265	1	0.117767
ENSMUSG00000031913	vacuolar protein sorting 4a (yeast) [Source:MGI Symbol;Acc:MGI:1890520]	Vps4a	mmu-let-7a(RNAhybrid|miRanda), mmu-let-7f(RNAhybrid|miRanda), mmu-miR-1(RNAhybrid|miRanda), mmu-miR-103(RNAhybrid|miRanda), mmu-miR-107(RNAhybrid|miRanda), mmu-miR-1192(miRanda), mmu-miR-122(miRanda), mmu-miR-122a(RNAhybrid|TargetScan|miRanda), mmu-miR-124a(RNAhybrid|miRanda), mmu-miR-125a-3p(miRanda), mmu-miR-129-5p(RNAhybrid|miRanda), mmu-miR-132(RNAhybrid|miRanda), mmu-miR-133a(RNAhybrid|miRan…		protein_coding	cell cycle // protein transport // vesicle-mediated transport // cell division	protein binding // ATP binding // nucleoside-triphosphatase activity	cytoplasm // late endosome membrane // perinuclear region of cytoplasm		5.35137	4.90493	-0.446438	-1.36267	0.185634	0.990341	0.246811	1	0.446438
ENSMUSG00000049349	predicted gene 5105 [Source:MGI Symbol;Acc:MGI:3645344]	Gm5105	mmu-miR-136(miRanda), mmu-miR-203(miRanda), mmu-miR-216b(miRanda), mmu-miR-224(miRanda), mmu-miR-27a(miRanda), mmu-miR-27b(miRanda), mmu-miR-33(miRanda), mmu-miR-335-5p(miRanda), mmu-miR-383(miRanda), mmu-miR-590-3p(miRanda), mmu-miR-876-5p(miRanda), mmu-miR-9(miRanda)		protein_coding	biological_process	molecular_function	cellular_component		1.52698	1.05096	-0.476022	-1.3909	0.24971	1	0.350457	1	0.476022
ENSMUSG00000038637	leucine rich repeat containing 56 [Source:MGI Symbol;Acc:MGI:1917802]	Lrrc56	mmu-miR-130a(miRanda), mmu-miR-148a(miRanda), mmu-miR-182(miRanda), mmu-miR-24(miRanda), mmu-miR-34a(miRanda), mmu-miR-34b-5p(miRanda), mmu-miR-34c(miRanda), mmu-miR-449a(miRanda), mmu-miR-449b(miRanda), mmu-miR-449c(miRanda), mmu-miR-544(miRanda)		protein_coding	biological_process	molecular_function	cellular_component		1.53636	1.53717	0.000816622	1.00057	0.996977	1	0.995709	1	0.000816622
ENSMUSG00000038633	degenerative spermatocyte homolog 1 (Drosophila) [Source:MGI Symbol;Acc:MGI:1097711]	Degs1	mmu-miR-10b(miRanda), mmu-miR-1192(miRanda), mmu-miR-130a(miRanda), mmu-miR-130b(miRanda), mmu-miR-132(miRanda), mmu-miR-143(miRanda), mmu-miR-155(miRanda), mmu-miR-15b(miRanda), mmu-miR-181d(miRanda), mmu-miR-185(miRanda), mmu-miR-186(miRanda), mmu-miR-18a(miRanda), mmu-miR-18b(miRanda), mmu-miR-193(miRanda), mmu-miR-193b(miRanda), mmu-miR-194(miRanda), mmu-miR-195(miRanda), mmu-miR-200b(miRanda…	transmembrane	protein_coding	lipid metabolic process // fatty acid biosynthetic process	oxidoreductase activity, acting on paired donors, with incorporation or reduction of molecular oxygen	mitochondrion // endoplasmic reticulum membrane // integral to membrane		6.00988	5.44073	-0.569157	-1.48366	0.525335	1	0.639469	1	0.569157
ENSMUSG00000030359	pregnancy zone protein [Source:MGI Symbol;Acc:MGI:87854]	Pzp	mmu-miR-135a(miRanda), mmu-miR-135b(miRanda), mmu-miR-211(miRanda), mmu-miR-340-5p(miRanda), mmu-miR-410(miRanda), mmu-miR-421(miRanda), mmu-miR-431(miRanda), mmu-miR-491(miRanda), mmu-miR-505(miRanda)	extracellular	protein_coding	negative regulation of endopeptidase activity	endopeptidase inhibitor activity // serine-type endopeptidase inhibitor activity // protein complex binding	extracellular region // extracellular space		0.536686	0.109391	Insufficient Expression	Insufficient Expression	0.149554	0.920428	0.170587	1	0.427295
ENSMUSG00000030357	FK506 binding protein 4 [Source:MGI Symbol;Acc:MGI:95543]	Fkbp4	mmu-miR-137(TargetScan|miRanda|pictar), mmu-miR-137ab(TargetScan), mmu-miR-145(miRanda), mmu-miR-1698(TargetScan), mmu-miR-1703(TargetScan), mmu-miR-181b(pictar), mmu-miR-181c(pictar), mmu-miR-184(miRanda), mmu-miR-188(pictar), mmu-miR-1962(TargetScan), mmu-miR-223(miRanda), mmu-miR-290-5p(miRanda), mmu-miR-292-5p(miRanda), mmu-miR-296-3p(miRanda), mmu-miR-29a(pictar), mmu-miR-29abcd(TargetScan),…	nucleus	protein_coding	protein peptidyl-prolyl isomerization // protein folding // steroid hormone receptor complex assembly // copper ion transport // embryo implantation // negative regulation of neuron projection development // peptidyl-proline modification // androgen receptor signaling pathway // prostate gland development // negative regulation of microtubule polymerization or depolymerization // negative regulat…	peptidyl-prolyl cis-trans isomerase activity // protein binding // ATP binding // GTP binding // FK506 binding // heat shock protein binding // copper-dependent protein binding // glucocorticoid receptor binding // tau protein binding // phosphoprotein binding	nucleus // cytoplasm // mitochondrion // cytosol // microtubule // membrane // neuron projection // neuronal cell body // protein complex // axonal growth cone // perinuclear region of cytoplasm		6.51319	7.01246	0.499271	1.4135	0.226089	1	0.325385	1	0.499271
ENSMUSG00000030351	tetraspanin 11 [Source:MGI Symbol;Acc:MGI:1915748]	Tspan11	mmu-miR-125a-3p(miRanda), mmu-miR-133a(miRanda), mmu-miR-133b(miRanda), mmu-miR-137(miRanda), mmu-miR-138(miRanda), mmu-miR-139-5p(miRanda), mmu-miR-142-3p(miRanda), mmu-miR-143(miRanda), mmu-miR-150(miRanda), mmu-miR-181a(miRanda), mmu-miR-181b(miRanda), mmu-miR-181c(miRanda), mmu-miR-181d(miRanda), mmu-miR-185(miRanda), mmu-miR-187(miRanda), mmu-miR-214(miRanda), mmu-miR-22(miRanda), mmu-miR-28…	transmembrane	protein_coding	biological_process	molecular_function	integral to membrane		0.207421	0.152662	Insufficient Expression	Insufficient Expression	0.828181	1	0.817181	1	0.0547595
ENSMUSG00000030350	protein arginine N-methyltransferase 8 [Source:MGI Symbol;Acc:MGI:3043083]	Prmt8	mmu-let-7b(RNAhybrid|miRanda), mmu-let-7d(RNAhybrid|miRanda), mmu-miR-103(TargetScan|miRanda|pictar), mmu-miR-103a(TargetScan), mmu-miR-106b(RNAhybrid|miRanda), mmu-miR-107(TargetScan|miRanda|pictar), mmu-miR-107ab(TargetScan), mmu-miR-125a(RNAhybrid|miRanda), mmu-miR-125b(RNAhybrid|miRanda), mmu-miR-127(RNAhybrid|miRanda), mmu-miR-135a(miRanda), mmu-miR-135b(miRanda), mmu-miR-137(miRanda), mmu-m…		protein_coding	histone methylation // peptidyl-arginine methylation // peptidyl-arginine methylation, to asymmetrical-dimethyl arginine // histone arginine methylation	protein binding // histone-arginine N-methyltransferase activity // S-adenosylmethionine-dependent methyltransferase activity // protein-arginine omega-N monomethyltransferase activity // protein-arginine omega-N asymmetric methyltransferase activity // identical protein binding // protein homodimerization activity // protein heterodimerization activity	cytoplasm // plasma membrane		0	0	Insufficient Expression	Insufficient Expression	1	1	1	1	0
ENSMUSG00000030353	TEA domain family member 4 [Source:MGI Symbol;Acc:MGI:106907]	Tead4	mmu-let-7a(miRanda), mmu-let-7b(miRanda), mmu-let-7c(miRanda), mmu-let-7d(miRanda), mmu-let-7e(miRanda), mmu-let-7f(miRanda), mmu-let-7g(miRanda), mmu-let-7i(miRanda), mmu-miR-10a(miRanda), mmu-miR-10b(miRanda), mmu-miR-125a-5p(miRanda), mmu-miR-125b-5p(miRanda), mmu-miR-149(miRanda), mmu-miR-15a(miRanda), mmu-miR-18a(miRanda), mmu-miR-195(miRanda), mmu-miR-214(miRanda), mmu-miR-324-5p(miRanda), …		transcription regulator|protein_coding	in utero embryonic development // cell fate specification // blastocyst formation // trophectodermal cell fate commitment // transcription, DNA-dependent // regulation of transcription from RNA polymerase II promoter // embryo implantation // hippo signaling cascade // positive regulation of transcription from RNA polymerase II promoter	DNA binding // sequence-specific DNA binding transcription factor activity	transcription factor complex		0.394585	0.588864	Insufficient Expression	Insufficient Expression	0.70954	1	0.773762	1	0.194278
ENSMUSG00000030352	tetraspanin 9 [Source:MGI Symbol;Acc:MGI:1924558]	Tspan9	mmu-miR-106a(miRanda), mmu-miR-106ab(TargetScan), mmu-miR-106b(miRanda), mmu-miR-1271(TargetScan), mmu-miR-149(miRanda), mmu-miR-17(TargetScan|miRanda), mmu-miR-17-5p(TargetScan), mmu-miR-182(TargetScan), mmu-miR-1ab(TargetScan), mmu-miR-206(TargetScan), mmu-miR-20a(miRanda), mmu-miR-20ab(TargetScan), mmu-miR-20b(miRanda), mmu-miR-20b-5p(TargetScan), mmu-miR-214(TargetScan|miRanda), mmu-miR-218(T…	transmembrane	protein_coding	biological_process	molecular_function	integral to membrane		2.33951	2.09879	-0.240715	-1.18158	0.796091	1	0.849193	1	0.240715
ENSMUSG00000073465	Parkinson disease (autosomal recessive, juvenile) 2, parkin [Source:MGI Symbol;Acc:MGI:1355296]	Park2	mmu-miR-103(miRanda), mmu-miR-106b(miRanda), mmu-miR-107(miRanda), mmu-miR-10a(miRanda), mmu-miR-10b(miRanda), mmu-miR-128(miRanda), mmu-miR-134(miRanda), mmu-miR-181b(miRanda), mmu-miR-181d(miRanda), mmu-miR-185(miRanda), mmu-miR-191(miRanda), mmu-miR-202-3p(miRanda), mmu-miR-204(miRanda), mmu-miR-20a(miRanda), mmu-miR-20b(miRanda), mmu-miR-210(miRanda), mmu-miR-211(miRanda), mmu-miR-216a(miRand…		protein_coding	synaptic transmission, dopaminergic // startle response // learning // locomotory behavior // adult locomotory behavior // protein ubiquitination // protein metabolic process // synaptic transmission, glutamatergic // norepinephrine metabolic process // dopamine metabolic process // regulation of neurotransmitter secretion // regulation of synaptic transmission // dopamine uptake	ubiquitin-protein ligase activity // protein binding	neuron projection // protein complex		0.192627	0.19059	Insufficient Expression	Insufficient Expression	0.994361	1	0.994685	1	0.00203698
ENSMUSG00000073460	poly(A)-specific ribonuclease (PARN)-like domain containing 1 [Source:MGI Symbol;Acc:MGI:2685159]	Pnldc1			protein_coding	biological_process	molecular_function // nucleic acid binding	cellular_component // nucleus		3.64869	2.94015	-0.70854	-1.63415	0.17685	0.975006	0.294976	1	0.70854
ENSMUSG00000073468	SFT2 domain containing 1 [Source:MGI Symbol;Acc:MGI:1918689]	Sft2d1	mmu-miR-124(miRanda), mmu-miR-130a(miRanda), mmu-miR-130b(miRanda), mmu-miR-146a(miRanda), mmu-miR-146b(miRanda), mmu-miR-149(miRanda), mmu-miR-15a(miRanda), mmu-miR-15b(miRanda), mmu-miR-16(miRanda), mmu-miR-181a(miRanda), mmu-miR-181b(miRanda), mmu-miR-181c(miRanda), mmu-miR-183(miRanda), mmu-miR-193(miRanda), mmu-miR-193b(miRanda), mmu-miR-195(miRanda), mmu-miR-214(miRanda), mmu-miR-223(miRand…	transmembrane	protein_coding	protein transport // vesicle-mediated transport		integral to membrane		5.4552	5.42667	-0.0285251	-1.01997	0.929775	1	0.938166	1	0.0285251
ENSMUSG00000073469				extracellular						7.10627	7.59347	0.487196	1.40172	0.0983465	0.80888	0.106785	1	0.487196
ENSMUSG00000049699	urocortin 2 [Source:MGI Symbol;Acc:MGI:2176375]	Ucn2	mmu-miR-31(TargetScan|pictar), mmu-miR-34ac(TargetScan), mmu-miR-34bc-5p(TargetScan), mmu-miR-449abc(TargetScan), mmu-miR-449c-5p(TargetScan)	extracellular	protein_coding	cAMP biosynthetic process // response to stress // digestion // cell proliferation // negative regulation of gene expression // negative regulation of luteinizing hormone secretion // negative regulation of follicle-stimulating hormone secretion // cellular response to glucocorticoid stimulus // cellular response to hypoxia	G-protein-coupled receptor binding // receptor binding // hormone activity // protein binding // hormone binding // corticotropin-releasing hormone receptor 2 binding	extracellular space		0.335564	0.301844	Insufficient Expression	Insufficient Expression	0.918737	1	0.929144	1	0.0337201
ENSMUSG00000049694	cDNA sequence BC048671 [Source:MGI Symbol;Acc:MGI:2679261]	BC048671	mmu-miR-135b(miRanda), mmu-miR-140(miRanda), mmu-miR-18a(miRanda), mmu-miR-204(miRanda), mmu-miR-211(miRanda), mmu-miR-299(miRanda), mmu-miR-34a(miRanda), mmu-miR-490(miRanda), mmu-miR-876-3p(miRanda)		protein_coding	biological_process	molecular_function	cellular_component		0	0	Insufficient Expression	Insufficient Expression	1	1	1	1	0
ENSMUSG00000049690	NCK-associated protein 5 [Source:MGI Symbol;Acc:MGI:2686394]	Nckap5	mmu-let-7b(miRanda), mmu-let-7e(miRanda), mmu-miR-101a(miRanda), mmu-miR-101b(miRanda), mmu-miR-106a(miRanda), mmu-miR-106ab(TargetScan), mmu-miR-106b(miRanda), mmu-miR-1192(miRanda), mmu-miR-128(miRanda), mmu-miR-129-5p(miRanda), mmu-miR-130a(miRanda), mmu-miR-130ac(TargetScan), mmu-miR-130b(miRanda), mmu-miR-132(miRanda), mmu-miR-136(miRanda), mmu-miR-137(TargetScan|miRanda), mmu-miR-137ab(Targ…		protein_coding	biological_process	molecular_function	cellular_component		0.427798	0.163542	Insufficient Expression	Insufficient Expression	0.291799	1	0.248487	1	0.264255
ENSMUSG00000049691	NK3 homeobox 2 [Source:MGI Symbol;Acc:MGI:108015]	Nkx3-2	mmu-miR-105(TargetScan), mmu-miR-106a(TargetScan), mmu-miR-106ab(TargetScan), mmu-miR-128(TargetScan), mmu-miR-128ab(TargetScan), mmu-miR-1378(TargetScan), mmu-miR-1420ac(TargetScan), mmu-miR-17(TargetScan), mmu-miR-17-5p(TargetScan), mmu-miR-181abcd(TargetScan), mmu-miR-1928(TargetScan), mmu-miR-20ab(TargetScan), mmu-miR-20b-5p(TargetScan), mmu-miR-214(miRanda), mmu-miR-221(TargetScan), mmu-miR-…	nucleus	transcription regulator|protein_coding	skeletal system development // transcription, DNA-dependent // determination of left/right symmetry // pancreas development // negative regulation of chondrocyte differentiation // middle ear morphogenesis // negative regulation of apoptosis // organ development // spleen development // organ formation // skeletal system morphogenesis // embryonic skeletal system development // digestive system d…	sequence-specific DNA binding transcription factor activity // sequence-specific DNA binding	nucleus		0	0	Insufficient Expression	Insufficient Expression	1	1	1	1	0
ENSMUSG00000049692	transmembrane 239 [Source:MGI Symbol;Acc:MGI:1914016]	Tmem239	mmu-let-7a(miRanda), mmu-let-7b(miRanda), mmu-let-7c(miRanda), mmu-let-7d(miRanda), mmu-let-7e(miRanda), mmu-miR-122(miRanda), mmu-miR-129-5p(miRanda), mmu-miR-133a(miRanda), mmu-miR-133b(miRanda), mmu-miR-140(miRanda), mmu-miR-194(miRanda), mmu-miR-296-3p(miRanda), mmu-miR-299(miRanda), mmu-miR-34a(miRanda), mmu-miR-34b-5p(miRanda), mmu-miR-34c(miRanda), mmu-miR-421(miRanda), mmu-miR-433(miRanda…	transmembrane	protein_coding	biological_process	molecular_function	cellular_component // integral to membrane		0	0.0291009	Insufficient Expression	Insufficient Expression	0.876695	1	0.42265	1	0.0291009
ENSMUSG00000035329	F-box protein 33 [Source:MGI Symbol;Acc:MGI:1917861]	Fbxo33	mmu-miR-1(miRanda|pictar), mmu-miR-10b(miRanda), mmu-miR-125a-3p(TargetScan|miRanda), mmu-miR-126(pictar), mmu-miR-126-3p(TargetScan|miRanda), mmu-miR-1271(TargetScan), mmu-miR-128(TargetScan|miRanda), mmu-miR-128a(pictar), mmu-miR-128ab(TargetScan), mmu-miR-128b(pictar), mmu-miR-130a(pictar), mmu-miR-130b(pictar), mmu-miR-137(TargetScan), mmu-miR-137ab(TargetScan), mmu-miR-138(pictar), mmu-miR-1…		protein_coding	biological_process // protein ubiquitination	molecular_function	cellular_component		2.22524	2.24353	0.0182884	1.01276	0.931806	1	0.900821	1	0.0182884
ENSMUSG00000035325	Sec31 homolog A (S. cerevisiae) [Source:MGI Symbol;Acc:MGI:1916412]	Sec31a	mmu-let-7a(TargetScan|miRanda), mmu-let-7b(TargetScan|miRanda), mmu-let-7c(TargetScan|miRanda), mmu-let-7d(TargetScan|miRanda), mmu-let-7e(TargetScan|miRanda), mmu-let-7i(TargetScan|miRanda), mmu-miR-103(RNAhybrid|miRanda), mmu-miR-106b(RNAhybrid|miRanda), mmu-miR-107(RNAhybrid|miRanda), mmu-miR-125a(RNAhybrid|miRanda), mmu-miR-125b(RNAhybrid), mmu-miR-127(RNAhybrid|miRanda), mmu-miR-130a(RNAhybr…		protein_coding	protein transport // vesicle-mediated transport // response to calcium ion	protein binding // calcium-dependent protein binding	cytoplasm // endoplasmic reticulum // endoplasmic reticulum membrane // ER to Golgi transport vesicle membrane // ER to Golgi transport vesicle // intracellular membrane-bounded organelle // endoplasmic reticulum part // perinuclear region of cytoplasm		3.72563	3.50252	-0.223116	-1.16725	0.504069	1	0.561571	1	0.223116
ENSMUSG00000075705	methionine sulfoxide reductase B1 [Source:MGI Symbol;Acc:MGI:1351642]	Msrb1	mmu-miR-106a(miRanda), mmu-miR-106b(miRanda), mmu-miR-124(miRanda), mmu-miR-134(miRanda), mmu-miR-140(miRanda), mmu-miR-143(miRanda), mmu-miR-17(miRanda), mmu-miR-197(TargetScan), mmu-miR-20a(miRanda), mmu-miR-20b(miRanda), mmu-miR-214(miRanda), mmu-miR-24(miRanda), mmu-miR-291a-3p(miRanda), mmu-miR-294(miRanda), mmu-miR-295(miRanda), mmu-miR-296-3p(miRanda), mmu-miR-302a(miRanda), mmu-miR-302b(m…	nucleus	protein_coding	protein repair	zinc ion binding // peptide-methionine (R)-S-oxide reductase activity // methionine-R-sulfoxide reductase activity	nucleus // cytoplasm		6.10092	6.05334	-0.0475813	-1.03353	0.884798	1	0.899208	1	0.0475813
ENSMUSG00000075704	thioredoxin reductase 2 [Source:MGI Symbol;Acc:MGI:1347023]	Txnrd2	mmu-miR-101b(miRanda), mmu-miR-122(miRanda), mmu-miR-128(miRanda), mmu-miR-134(miRanda), mmu-miR-183(miRanda), mmu-miR-188(pictar), mmu-miR-211(miRanda), mmu-miR-214(miRanda), mmu-miR-291a-3p(miRanda), mmu-miR-294(miRanda), mmu-miR-295(miRanda), mmu-miR-302a(miRanda), mmu-miR-302b(miRanda), mmu-miR-302d(miRanda), mmu-miR-30a(miRanda), mmu-miR-30b(miRanda), mmu-miR-30c(miRanda), mmu-miR-30d(miRand…		protein_coding	response to oxygen radical // heart development // hemopoiesis // cell redox homeostasis	thioredoxin-disulfide reductase activity // protein binding // flavin adenine dinucleotide binding // NADP binding	mitochondrion		5.81462	5.04112	-0.7735	-1.70941	0.0276923	0.577463	0.04115	0.951105	0.7735
ENSMUSG00000075707	deiodinase, iodothyronine type III [Source:MGI Symbol;Acc:MGI:1306782]	Dio3	mmu-miR-1(miRanda), mmu-miR-150(miRanda), mmu-miR-15a(miRanda), mmu-miR-15b(miRanda), mmu-miR-16(miRanda), mmu-miR-181a(miRanda), mmu-miR-181b(miRanda), mmu-miR-181c(miRanda), mmu-miR-181d(miRanda), mmu-miR-195(miRanda), mmu-miR-206(miRanda), mmu-miR-21(miRanda), mmu-miR-214(TargetScan|miRanda), mmu-miR-223(miRanda), mmu-miR-26a(miRanda), mmu-miR-26b(miRanda), mmu-miR-320(miRanda), mmu-miR-322(mi…	transmembrane	protein_coding	hormone biosynthetic process	thyroxine 5'-deiodinase activity			0	0	Insufficient Expression	Insufficient Expression	1	1	1	1	0
ENSMUSG00000075706	glutathione peroxidase 4 [Source:MGI Symbol;Acc:MGI:104767]	Gpx4	mmu-miR-125a-3p(miRanda), mmu-miR-128(miRanda), mmu-miR-145(miRanda), mmu-miR-149(miRanda), mmu-miR-181a(miRanda), mmu-miR-181c(miRanda), mmu-miR-181d(miRanda), mmu-miR-214(miRanda), mmu-miR-320(miRanda), mmu-miR-324-5p(miRanda), mmu-miR-328(miRanda), mmu-miR-338-3p(miRanda), mmu-miR-370(miRanda), mmu-miR-378(miRanda), mmu-miR-486(miRanda), mmu-miR-761(miRanda)		protein_coding	chromatin organization // response to oxidative stress // multicellular organismal development // spermatogenesis	glutathione peroxidase activity // phospholipid-hydroperoxide glutathione peroxidase activity	nucleus // nuclear envelope // mitochondrion // mitochondrial inner membrane // cytosol		11.5593	11.3085	-0.25081	-1.18987	0.518828	1	0.596052	1	0.25081
ENSMUSG00000075701	VCP-interacting membrane protein [Source:MGI Symbol;Acc:MGI:95994]	Vimp	mmu-miR-103(miRanda), mmu-miR-106a(miRanda), mmu-miR-106b(miRanda), mmu-miR-107(miRanda), mmu-miR-124a(pictar), mmu-miR-129-5p(miRanda), mmu-miR-17(miRanda), mmu-miR-20a(miRanda), mmu-miR-20b(miRanda), mmu-miR-210(miRanda), mmu-miR-296-3p(miRanda), mmu-miR-29b(miRanda), mmu-miR-320(miRanda), mmu-miR-324-5p(miRanda), mmu-miR-340-5p(miRanda), mmu-miR-486(miRanda), mmu-miR-496(miRanda), mmu-miR-7(Ta…		protein_coding	negative regulation of acute inflammatory response to antigenic stimulus // ER overload response // response to glucose stimulus // ER-associated protein catabolic process // endoplasmic reticulum unfolded protein response // retrograde protein transport, ER to cytosol // negative regulation of interleukin-6 production // negative regulation of tumor necrosis factor production // cellular respons…	protein binding // selenium binding // antioxidant activity // enzyme binding	endoplasmic reticulum // cytoplasmic microtubule // integral to endoplasmic reticulum membrane // very-low-density lipoprotein particle // low-density lipoprotein particle		6.76929	7.36748	0.598194	1.51382	0.0834621	0.768846	0.12646	1	0.598194
ENSMUSG00000075700	RIKEN cDNA 2810407C02 gene [Source:MGI Symbol;Acc:MGI:1916477]	2810407C02Rik	mmu-miR-1192(miRanda), mmu-miR-141(miRanda), mmu-miR-143(miRanda), mmu-miR-148a(miRanda), mmu-miR-148b(miRanda), mmu-miR-152(miRanda), mmu-miR-155(miRanda), mmu-miR-181b(miRanda), mmu-miR-186(miRanda), mmu-miR-196a(miRanda), mmu-miR-196b(miRanda), mmu-miR-19a(miRanda), mmu-miR-19b(miRanda), mmu-miR-200a(miRanda), mmu-miR-203(TargetScan|miRanda), mmu-miR-204(miRanda), mmu-miR-205(TargetScan|miRand…		protein_coding	cell redox homeostasis	selenium binding	cellular_component		3.90896	3.96317	0.054206	1.03829	0.785395	1	0.585175	1	0.054206
ENSMUSG00000075703	ethanolaminephosphotransferase 1 (CDP-ethanolamine-specific) [Source:MGI Symbol;Acc:MGI:107898]	Ept1	mmu-miR-101(TargetScan|pictar), mmu-miR-101a(miRanda), mmu-miR-101ab(TargetScan), mmu-miR-101b(miRanda), mmu-miR-103(miRanda|pictar), mmu-miR-107(miRanda|pictar), mmu-miR-1192(miRanda), mmu-miR-124(TargetScan|miRanda), mmu-miR-124ab(TargetScan), mmu-miR-1271(TargetScan), mmu-miR-128(miRanda), mmu-miR-129-5p(miRanda), mmu-miR-130ac(TargetScan), mmu-miR-140(miRanda), mmu-miR-144(TargetScan|pictar),…	transmembrane	protein_coding	phosphatidylethanolamine biosynthetic process // biological_process // phospholipid biosynthetic process	molecular_function // ethanolaminephosphotransferase activity // phosphotransferase activity, for other substituted phosphate groups // metal ion binding	cellular_component // membrane // integral to membrane		2.14165	1.91652	-0.225131	-1.16888	0.566982	1	0.6393	1	0.225131
ENSMUSG00000075702	selenoprotein M [Source:MGI Symbol;Acc:MGI:2149786]	Selm	mmu-miR-1(miRanda), mmu-miR-122(miRanda), mmu-miR-139-5p(miRanda), mmu-miR-143(miRanda), mmu-miR-185(miRanda), mmu-miR-206(miRanda), mmu-miR-329(miRanda), mmu-miR-362-3p(miRanda), mmu-miR-379(miRanda), mmu-miR-486(miRanda), mmu-miR-9(miRanda)		protein_coding	biological_process	molecular_function	nucleus // cytoplasm // endoplasmic reticulum // Golgi apparatus // perinuclear region of cytoplasm		5.05791	5.1524	0.0944877	1.06769	0.831654	1	0.866025	1	0.0944877
ENSMUSG00000026958	dipeptidylpeptidase 7 [Source:MGI Symbol;Acc:MGI:1933213]	Dpp7	mmu-miR-10a(miRanda), mmu-miR-10b(miRanda), mmu-miR-381(miRanda), mmu-miR-382(miRanda)	extracellular	protein_coding	proteolysis	aminopeptidase activity // serine-type peptidase activity // dipeptidyl-peptidase activity	extracellular region // lysosome // cytosol // cytoplasmic membrane-bounded vesicle		4.24755	4.18042	-0.0671316	-1.04763	0.839302	1	0.859805	1	0.0671316
ENSMUSG00000026959	glutamate receptor, ionotropic, NMDA1 (zeta 1) [Source:MGI Symbol;Acc:MGI:95819]	Grin1	mmu-let-7b(RNAhybrid|miRanda), mmu-miR-103(pictar), mmu-miR-107(pictar), mmu-miR-10a(RNAhybrid|miRanda), mmu-miR-10b(miRanda), mmu-miR-122(miRanda), mmu-miR-124(TargetScan), mmu-miR-124ab(TargetScan), mmu-miR-125a-5p(miRanda), mmu-miR-125b(RNAhybrid|miRanda), mmu-miR-125b-5p(miRanda), mmu-miR-127(RNAhybrid|miRanda), mmu-miR-129-5p(miRanda), mmu-miR-130a(miRanda), mmu-miR-130b(miRanda), mmu-miR-13…	extracellular	protein_coding	conditioned taste aversion // startle response // suckling behavior // response to amphetamine // cation transport // calcium ion transport // cellular calcium ion homeostasis // synaptic transmission // respiratory gaseous exchange // learning or memory // learning // memory // long-term memory // associative learning // adult locomotory behavior // olfactory learning // visual learning // regul…	N-methyl-D-aspartate selective glutamate receptor activity // receptor binding // extracellular-glutamate-gated ion channel activity // cation channel activity // calcium channel activity // calcium ion binding // protein binding // calmodulin binding // glycine binding // glutamate binding // enzyme binding // voltage-gated cation channel activity // glutamate receptor binding // neurotransmitte…	cytoplasm // integral to plasma membrane // synaptic vesicle // cell surface // postsynaptic density // membrane // N-methyl-D-aspartate selective glutamate receptor complex // cell junction // outer membrane-bounded periplasmic space // dendrite // growth cone // dendrite membrane // synaptic cleft // terminal button // dendritic spine // synapse // postsynaptic membrane // excitatory synapse		0.101946	0.289717	Insufficient Expression	Insufficient Expression	0.368066	1	0.126321	1	0.187772
ENSMUSG00000056812	ST8 alpha-N-acetyl-neuraminide alpha-2,8-sialyltransferase 3 [Source:MGI Symbol;Acc:MGI:106019]	St8sia3	mmu-miR-103(miRanda|pictar), mmu-miR-103a(TargetScan), mmu-miR-105(TargetScan), mmu-miR-106a(TargetScan), mmu-miR-106ab(TargetScan), mmu-miR-107(TargetScan|miRanda|pictar), mmu-miR-107ab(TargetScan), mmu-miR-1192(miRanda), mmu-miR-1271(TargetScan), mmu-miR-130a(miRanda|pictar), mmu-miR-130ac(TargetScan), mmu-miR-130b(miRanda|pictar), mmu-miR-133a(miRanda), mmu-miR-133abc(TargetScan), mmu-miR-133b…		protein_coding	ganglioside biosynthetic process // protein glycosylation // N-glycan processing // glycoprotein metabolic process // oligosaccharide metabolic process	alpha-N-acetylneuraminate alpha-2,8-sialyltransferase activity	integral to Golgi membrane		0	0	Insufficient Expression	Insufficient Expression	1	1	1	1	0
ENSMUSG00000043068	family with sequence similarity 89, member A [Source:MGI Symbol;Acc:MGI:1916877]	Fam89a	mmu-miR-106a(miRanda), mmu-miR-106b(miRanda), mmu-miR-17(miRanda), mmu-miR-183(miRanda), mmu-miR-199a-5p(miRanda), mmu-miR-20a(miRanda), mmu-miR-20b(miRanda), mmu-miR-214(miRanda), mmu-miR-223(miRanda), mmu-miR-29a(miRanda), mmu-miR-29c(miRanda), mmu-miR-31(miRanda), mmu-miR-326(miRanda), mmu-miR-330(miRanda), mmu-miR-485(miRanda), mmu-miR-488(miRanda), mmu-miR-761(miRanda), mmu-miR-9(miRanda), m…		protein_coding	biological_process	molecular_function	cellular_component		1.84216	1.60025	-0.241908	-1.18256	0.675098	1	0.749503	1	0.241908
ENSMUSG00000056815	predicted gene 6812 [Source:MGI Symbol;Acc:MGI:3704138]	Gm6812	mmu-miR-106a(miRanda), mmu-miR-106b(miRanda), mmu-miR-17(miRanda), mmu-miR-27a(miRanda), mmu-miR-27b(miRanda), mmu-miR-93(miRanda)		protein_coding	biological_process	molecular_function	cellular_component		0	0	Insufficient Expression	Insufficient Expression	1	1	1	1	0
ENSMUSG00000043061	transmembrane protein 18 [Source:MGI Symbol;Acc:MGI:2387176]	Tmem18	mmu-miR-1(miRanda), mmu-miR-100(miRanda), mmu-miR-106a(miRanda), mmu-miR-106b(miRanda), mmu-miR-1192(miRanda), mmu-miR-127(miRanda), mmu-miR-137(miRanda), mmu-miR-141(miRanda), mmu-miR-152(miRanda), mmu-miR-155(miRanda), mmu-miR-16(miRanda), mmu-miR-194(miRanda), mmu-miR-19a(miRanda), mmu-miR-19b(miRanda), mmu-miR-200a(miRanda), mmu-miR-202-3p(miRanda), mmu-miR-204(miRanda), mmu-miR-206(miRanda),…	transmembrane	protein_coding	transcription, DNA-dependent // cell migration	molecular_function // DNA binding	cytoplasm // integral to membrane // nuclear membrane		2.89424	2.59896	-0.295285	-1.22713	0.567811	1	0.658732	1	0.295285
ENSMUSG00000043060	fibrous sheath CABYR binding protein [Source:MGI Symbol;Acc:MGI:3646964]	Fscb			protein_coding	peptidyl-serine phosphorylation	calcium ion binding // protein binding	cilium part		0	0	Insufficient Expression	Insufficient Expression	1	1	1	1	0
ENSMUSG00000043065	spindle and centriole associated protein 1 [Source:MGI Symbol;Acc:MGI:1196252]	Spice1	mmu-miR-10a(miRanda), mmu-miR-10b(miRanda), mmu-miR-1192(miRanda), mmu-miR-129-5p(miRanda), mmu-miR-132(miRanda), mmu-miR-134(miRanda), mmu-miR-135a(miRanda), mmu-miR-135b(miRanda), mmu-miR-136(miRanda), mmu-miR-17(miRanda), mmu-miR-181a(miRanda), mmu-miR-181abcd(TargetScan), mmu-miR-181b(miRanda), mmu-miR-181c(miRanda), mmu-miR-181d(miRanda), mmu-miR-196a(miRanda), mmu-miR-200c(miRanda), mmu-miR…		protein_coding	regulation of centriole replication // cell division // metaphase plate congression // spindle assembly involved in mitosis	molecular_function	centrosome // centriole // spindle		2.53677	2.81564	0.278868	1.21324	0.51555	1	0.602611	1	0.278868
ENSMUSG00000043067	dpy-19-like 1 (C. elegans) [Source:MGI Symbol;Acc:MGI:1915685]	Dpy19l1	mmu-let-7a(RNAhybrid|miRanda), mmu-let-7b(RNAhybrid|miRanda), mmu-let-7g(RNAhybrid|miRanda), mmu-miR-100(RNAhybrid|miRanda), mmu-miR-101a(miRanda), mmu-miR-101b(miRanda), mmu-miR-106a(RNAhybrid|miRanda), mmu-miR-106b(RNAhybrid|miRanda), mmu-miR-107(RNAhybrid|miRanda), mmu-miR-10a(RNAhybrid|miRanda), mmu-miR-1192(miRanda), mmu-miR-124a(RNAhybrid|miRanda), mmu-miR-125a(TargetScan|miRanda), mmu-miR-…	transmembrane	protein_coding	biological_process	molecular_function	cellular_component // integral to membrane		1.74808	1.8869	0.138823	1.10101	0.757812	1	0.807158	1	0.138823
ENSMUSG00000043066	vomeronasal 1 receptor 66 [Source:MGI Symbol;Acc:MGI:2159633]	Vmn1r66	mmu-miR-150(miRanda), mmu-miR-186(miRanda), mmu-miR-205(miRanda), mmu-miR-216a(miRanda), mmu-miR-219(miRanda), mmu-miR-33(miRanda), mmu-miR-383(miRanda), mmu-miR-411(miRanda), mmu-miR-7a(miRanda), mmu-miR-7b(miRanda)		protein_coding	response to pheromone	pheromone binding // pheromone receptor activity	integral to plasma membrane		0	0	Insufficient Expression	Insufficient Expression	1	1	1	1	0
ENSMUSG00000022257	lysosomal-associated protein transmembrane 4B [Source:MGI Symbol;Acc:MGI:1890494]	Laptm4b	mmu-miR-1192(miRanda), mmu-miR-122(miRanda), mmu-miR-148a(miRanda), mmu-miR-148b(miRanda), mmu-miR-152(miRanda), mmu-miR-181a(miRanda), mmu-miR-181b(miRanda), mmu-miR-181c(miRanda), mmu-miR-181d(miRanda), mmu-miR-185(miRanda), mmu-miR-200b(miRanda), mmu-miR-200c(miRanda), mmu-miR-23a(miRanda), mmu-miR-23b(miRanda), mmu-miR-24(miRanda), mmu-miR-326(miRanda), mmu-miR-330(miRanda), mmu-miR-34b-5p(mi…	transmembrane|transmembrane	protein_coding	transport // biological_process	molecular_function // protein binding	endomembrane system // integral to membrane		5.7833	4.76763	-1.01566	-2.02183	0.122228	0.867041	0.242242	1	1.01566
ENSMUSG00000022255	metadherin [Source:MGI Symbol;Acc:MGI:1914404]	Mtdh	mmu-let-7(TargetScan), mmu-let-7a(miRanda), mmu-let-7b(miRanda), mmu-let-7c(miRanda), mmu-let-7d(RNAhybrid|miRanda), mmu-let-7e(RNAhybrid|miRanda), mmu-let-7f(miRanda), mmu-let-7g(RNAhybrid|miRanda), mmu-let-7i(RNAhybrid|miRanda), mmu-miR-1(miRanda), mmu-miR-101a(RNAhybrid|miRanda), mmu-miR-101b(RNAhybrid|miRanda), mmu-miR-103(miRanda), mmu-miR-106a(miRanda), mmu-miR-106b(miRanda), mmu-miR-107(mi…	transmembrane	protein_coding	negative regulation of transcription from RNA polymerase II promoter // positive regulation of autophagy // lipopolysaccharide-mediated signaling pathway // negative regulation of apoptosis // positive regulation of I-kappaB kinase/NF-kappaB cascade // positive regulation of angiogenesis // positive regulation of NF-kappaB transcription factor activity // positive regulation of protein kinase B s…	RNA polymerase II transcription factor binding // transcription coactivator activity // protein binding // NF-kappaB binding	nucleus // nucleolus // cytoplasm // endoplasmic reticulum // endoplasmic reticulum membrane // tight junction // integral to membrane // apical plasma membrane // nuclear body // nuclear membrane // intercellular canaliculus // perinuclear region of cytoplasm		6.03694	6.22957	0.192627	1.14284	0.649611	1	0.715469	1	0.192627
ENSMUSG00000029286	enamelin [Source:MGI Symbol;Acc:MGI:1333772]	Enam		extracellular	protein_coding	biomineral tissue development // odontogenesis of dentine-containing tooth	molecular_function	cellular_component // proteinaceous extracellular matrix		0	0	Insufficient Expression	Insufficient Expression	1	1	1	1	0
ENSMUSG00000029281	submaxillary gland androgen regulated protein 2 [Source:MGI Symbol;Acc:MGI:102762]	Smr2	mmu-let-7a(miRanda), mmu-let-7b(miRanda), mmu-let-7c(miRanda), mmu-let-7d(miRanda), mmu-let-7e(miRanda), mmu-let-7f(miRanda), mmu-let-7g(miRanda), mmu-let-7i(miRanda), mmu-miR-128(miRanda), mmu-miR-129-5p(miRanda), mmu-miR-134(miRanda), mmu-miR-138(miRanda), mmu-miR-139-5p(miRanda), mmu-miR-140(miRanda), mmu-miR-148a(miRanda), mmu-miR-148b(miRanda), mmu-miR-152(miRanda), mmu-miR-155(mirbase), mmu…	extracellular	protein_coding	response to toxin		extracellular region		0.733495	0	Insufficient Expression	Insufficient Expression	0.156071	0.934626	0.269873	1	0.733495
ENSMUSG00000029280	submaxillary gland androgen regulated protein 3A [Source:MGI Symbol;Acc:MGI:102763]	Smr3a		extracellular	protein_coding			extracellular region		0	0	Insufficient Expression	Insufficient Expression	1	1	1	1	0
ENSMUSG00000029283	cell division cycle 7 (S. cerevisiae) [Source:MGI Symbol;Acc:MGI:1309511]	Cdc7	mmu-miR-103(miRanda), mmu-miR-107(miRanda), mmu-miR-145(miRanda), mmu-miR-148a(miRanda), mmu-miR-148b(miRanda), mmu-miR-149(miRanda), mmu-miR-150(miRanda), mmu-miR-152(miRanda), mmu-miR-15a(miRanda), mmu-miR-15b(miRanda), mmu-miR-16(miRanda), mmu-miR-181a(miRanda), mmu-miR-181abcd(TargetScan), mmu-miR-181b(miRanda), mmu-miR-181c(miRanda), mmu-miR-181d(miRanda), mmu-miR-18a(miRanda), mmu-miR-194(m…	nucleus	kinase|protein_coding	cell cycle // positive regulation of cell proliferation // regulation of S phase // cell division	protein serine/threonine kinase activity // ATP binding // kinase activity // metal ion binding	nucleus // cytoplasm		0.719247	1.59026	0.871011	1.82894	0.297542	1	0.440116	1	0.871011
ENSMUSG00000029282	amelotin [Source:MGI Symbol;Acc:MGI:1918671]	Amtn	mmu-miR-125a-3p(miRanda), mmu-miR-129-5p(miRanda), mmu-miR-149(miRanda), mmu-miR-150(miRanda), mmu-miR-181a(miRanda), mmu-miR-181b(miRanda), mmu-miR-181c(miRanda), mmu-miR-181d(miRanda), mmu-miR-203(miRanda), mmu-miR-205(miRanda), mmu-miR-23a(miRanda), mmu-miR-23b(miRanda), mmu-miR-26b(miRanda), mmu-miR-329(miRanda), mmu-miR-362-3p(miRanda), mmu-miR-377(miRanda), mmu-miR-490(miRanda), mmu-miR-499…		protein_coding	cell adhesion // biological_process // biomineral tissue development // odontogenesis of dentine-containing tooth	molecular_function	proteinaceous extracellular matrix // basal lamina // cell-cell junction		0.405735	0	Insufficient Expression	Insufficient Expression	0.121719	0.865949	0.0895439	1	0.405735
ENSMUSG00000029288	ameloblastin [Source:MGI Symbol;Acc:MGI:104655]	Ambn	mmu-miR-101a(miRanda), mmu-miR-101b(miRanda), mmu-miR-106a(miRanda), mmu-miR-106b(miRanda), mmu-miR-155(miRanda), mmu-miR-17(miRanda), mmu-miR-186(miRanda), mmu-miR-200b(miRanda), mmu-miR-200c(miRanda), mmu-miR-203(miRanda), mmu-miR-204(miRanda), mmu-miR-20a(miRanda), mmu-miR-20b(miRanda), mmu-miR-211(miRanda), mmu-miR-218(miRanda), mmu-miR-22(miRanda), mmu-miR-221(miRanda), mmu-miR-222(miRanda),…	extracellular	protein_coding	cell adhesion // cell proliferation // extracellular matrix organization // biomineral tissue development // odontogenesis of dentine-containing tooth	growth factor activity // extracellular matrix structural constituent conferring compression resistance // structural constituent of tooth enamel	proteinaceous extracellular matrix		0	0	Insufficient Expression	Insufficient Expression	1	1	1	1	0
ENSMUSG00000031007	ATPase, H+ transporting, lysosomal accessory protein 2 [Source:MGI Symbol;Acc:MGI:1917745]	Atp6ap2	mmu-miR-1(miRanda), mmu-miR-106a(RNAhybrid|miRanda), mmu-miR-10a(miRanda), mmu-miR-10b(miRanda), mmu-miR-1192(miRanda), mmu-miR-124a(RNAhybrid|miRanda), mmu-miR-127(RNAhybrid|miRanda), mmu-miR-130b(RNAhybrid), mmu-miR-132(RNAhybrid|miRanda), mmu-miR-133a(miRanda|pictar), mmu-miR-133abc(TargetScan), mmu-miR-133b(miRanda|pictar), mmu-miR-135a(miRanda), mmu-miR-135b(miRanda), mmu-miR-140(miRanda), m…	transmembrane	protein_coding	angiotensin maturation // positive regulation of transforming growth factor-beta1 production // regulation of MAPKKK cascade	aspartic-type endopeptidase activity // receptor activity // protein binding // enzyme binding	external side of plasma membrane // integral to membrane // neuron projection // cell body		4.44361	5.5189	1.0753	2.10716	0.0870702	0.779506	0.192439	1	1.0753
ENSMUSG00000068860	predicted gene 128 [Source:MGI Symbol;Acc:MGI:2684974]	Gm128	mmu-miR-149(miRanda), mmu-miR-296-3p(miRanda), mmu-miR-30a(miRanda), mmu-miR-30b(miRanda), mmu-miR-30c(miRanda), mmu-miR-30d(miRanda), mmu-miR-30e(miRanda), mmu-miR-34a(miRanda), mmu-miR-34b-5p(miRanda), mmu-miR-34c(miRanda), mmu-miR-370(miRanda), mmu-miR-384-5p(miRanda), mmu-miR-449a(miRanda), mmu-miR-449b(miRanda), mmu-miR-449c(miRanda), mmu-miR-590-3p(miRanda), mmu-miR-653(miRanda), mmu-miR-7a…	extracellular	protein_coding	biological_process	molecular_function	cellular_component // extracellular region		0.0325884	0.101901	Insufficient Expression	Insufficient Expression	0.737669	1	0.583509	1	0.0693129
ENSMUSG00000068869										0.532262	0.965133	0.432871	1.34992	0.549331	1	0.654877	1	0.432871
ENSMUSG00000028882	protein phosphatase 1, regulatory (inhibitor) subunit 8 [Source:MGI Symbol;Acc:MGI:2140494]	Ppp1r8	mmu-let-7d(RNAhybrid|miRanda), mmu-let-7e(RNAhybrid|miRanda), mmu-miR-101a(RNAhybrid|miRanda), mmu-miR-101b(RNAhybrid|miRanda), mmu-miR-106b(RNAhybrid|miRanda), mmu-miR-1192(miRanda), mmu-miR-124a(RNAhybrid|miRanda), mmu-miR-129-5p(RNAhybrid|miRanda), mmu-miR-132(miRanda), mmu-miR-133a*(RNAhybrid|miRanda), mmu-miR-133b(RNAhybrid|miRanda), mmu-miR-134(RNAhybrid|miRanda), mmu-miR-135a(RNAhybrid|miR…		transcription regulator|splicing regulator|protein_coding	transcription, DNA-dependent // regulation of transcription, DNA-dependent // mRNA processing // multicellular organismal development // cell proliferation // RNA splicing	DNA binding // RNA binding // protein phosphatase inhibitor activity // protein binding // protein phosphatase type 1 regulator activity	nucleus // spliceosomal complex // nuclear speck		3.207	3.54604	0.339042	1.26492	0.356374	1	0.439447	1	0.339042
ENSMUSG00000028883	sema domain, immunoglobulin domain (Ig), short basic domain, secreted, (semaphorin) 3A [Source:MGI Symbol;Acc:MGI:107558]	Sema3a	mmu-let-7a(miRanda), mmu-let-7b(miRanda), mmu-let-7c(miRanda), mmu-let-7d(miRanda), mmu-let-7e(miRanda), mmu-let-7f(miRanda), mmu-let-7g(miRanda), mmu-let-7i(miRanda), mmu-miR-101b(RNAhybrid|miRanda), mmu-miR-103(miRanda), mmu-miR-107(miRanda), mmu-miR-10b(TargetScan|miRanda), mmu-miR-1192(miRanda), mmu-miR-1193-5p(TargetScan), mmu-miR-124a(RNAhybrid|miRanda), mmu-miR-133a(RNAhybrid|miRanda), mmu…	extracellular	protein_coding	regulation of heart rate // apoptosis // axon guidance // axonal fasciculation // negative regulation of epithelial cell migration // olfactory bulb development // negative regulation of axon extension // dendrite morphogenesis // regulation of axon extension involved in axon guidance // negative regulation of axon extension involved in axon guidance // negative chemotaxis // dichotomous subdivis…	receptor activity // chemorepellent activity	extracellular region // membrane // axon // dendrite		0	0.0966815	Insufficient Expression	Insufficient Expression	0.612262	1	0.0619788	1	0.0966815
ENSMUSG00000028884	replication protein A2 [Source:MGI Symbol;Acc:MGI:1339939]	Rpa2	mmu-miR-106a(miRanda), mmu-miR-106ab(TargetScan), mmu-miR-106b(miRanda), mmu-miR-130a(miRanda), mmu-miR-130ac(TargetScan), mmu-miR-130b(miRanda), mmu-miR-139-5p(miRanda), mmu-miR-141(miRanda), mmu-miR-17(TargetScan|miRanda), mmu-miR-17-5p(TargetScan), mmu-miR-181b(miRanda), mmu-miR-181c(miRanda), mmu-miR-200a(miRanda), mmu-miR-20a(miRanda), mmu-miR-20ab(TargetScan), mmu-miR-20b(miRanda), mmu-miR-…		protein_coding	regulation of double-strand break repair via homologous recombination	DNA binding // single-stranded DNA binding // protein binding // protein phosphatase binding // protein N-terminus binding	nucleus // DNA replication factor A complex		3.99787	3.87268	-0.125193	-1.09065	0.818764	1	0.860547	1	0.125193
ENSMUSG00000028885	sphingomyelin phosphodiesterase, acid-like 3B [Source:MGI Symbol;Acc:MGI:1916022]	Smpdl3b	mmu-miR-101a(miRanda), mmu-miR-136(miRanda), mmu-miR-190(miRanda), mmu-miR-190b(miRanda), mmu-miR-218(miRanda), mmu-miR-340-5p(miRanda), mmu-miR-34a(miRanda), mmu-miR-34b-5p(miRanda), mmu-miR-34c(miRanda), mmu-miR-449a(miRanda), mmu-miR-449b(miRanda), mmu-miR-449c(miRanda)	extracellular	protein_coding	sphingomyelin catabolic process // biological_process	molecular_function // sphingomyelin phosphodiesterase activity // hydrolase activity, acting on glycosyl bonds	cellular_component // extracellular space		0.839163	2.45621	1.61705	3.06747	0.144964	0.912866	0.284447	1	1.61705
ENSMUSG00000028886	eyes absent 3 homolog (Drosophila) [Source:MGI Symbol;Acc:MGI:109339]	Eya3	mmu-miR-1192(miRanda), mmu-miR-122(miRanda), mmu-miR-124(TargetScan|miRanda), mmu-miR-124ab(TargetScan), mmu-miR-1297(TargetScan), mmu-miR-133a(miRanda), mmu-miR-133b(miRanda), mmu-miR-138(miRanda), mmu-miR-145(TargetScan|miRanda), mmu-miR-149(TargetScan), mmu-miR-181a(pictar), mmu-miR-181abcd(TargetScan), mmu-miR-181b(miRanda|pictar), mmu-miR-181c(pictar), mmu-miR-185(TargetScan), mmu-miR-202-3p…		transcription regulator|protein_coding	double-strand break repair // transcription, DNA-dependent // regulation of transcription, DNA-dependent // protein dephosphorylation // multicellular organismal development // response to ionizing radiation // histone dephosphorylation // peptidyl-tyrosine dephosphorylation // positive regulation of DNA repair	chromatin binding // protein tyrosine phosphatase activity // protein binding // protein tyrosine/serine/threonine phosphatase activity // metal ion binding	nucleus // transcription factor complex // cytoplasm		1.27118	2.36391	1.09274	2.13278	0.240271	1	0.386256	1	1.09274
ENSMUSG00000028889	yrdC domain containing (E.coli) [Source:MGI Symbol;Acc:MGI:2387201]	Yrdc	mmu-miR-1192(miRanda), mmu-miR-133a(miRanda), mmu-miR-133b(miRanda), mmu-miR-136(miRanda), mmu-miR-150(miRanda), mmu-miR-155(miRanda), mmu-miR-186(miRanda), mmu-miR-200c(miRanda), mmu-miR-217(miRanda), mmu-miR-224(miRanda), mmu-miR-338(TargetScan), mmu-miR-338-3p(TargetScan|miRanda), mmu-miR-34a(miRanda), mmu-miR-34b-5p(miRanda), mmu-miR-34c(miRanda), mmu-miR-379(miRanda), mmu-miR-410(miRanda), m…		protein_coding	negative regulation of transport	double-stranded RNA binding // protein binding	mitochondrion // membrane		4.61798	5.46271	0.844729	1.79593	0.0775014	0.757392	0.160745	1	0.844729
ENSMUSG00000034636	zyg-ll family member B, cell cycle regulator [Source:MGI Symbol;Acc:MGI:2685277]	Zyg11b	mmu-miR-10a(miRanda), mmu-miR-10b(miRanda), mmu-miR-1192(miRanda), mmu-miR-128(miRanda), mmu-miR-129-5p(miRanda), mmu-miR-1297(TargetScan), mmu-miR-132(miRanda), mmu-miR-135a-5p(TargetScan), mmu-miR-135ab(TargetScan), mmu-miR-141(TargetScan|miRanda), mmu-miR-142-3p(miRanda), mmu-miR-144(miRanda), mmu-miR-149(miRanda), mmu-miR-16(miRanda), mmu-miR-181a(miRanda), mmu-miR-181b(miRanda), mmu-miR-181c…		protein_coding	biological_process	molecular_function	cellular_component		1.4614	1.5608	0.0993971	1.07133	0.63855	1	0.477922	1	0.0993971
ENSMUSG00000034634	lymphocyte antigen 6 complex, locus D [Source:MGI Symbol;Acc:MGI:96881]	Ly6d	mmu-miR-26a(miRanda), mmu-miR-26b(miRanda), mmu-miR-299(miRanda), mmu-miR-320(miRanda), mmu-miR-491(miRanda)		protein_coding	lymphocyte differentiation // response to stilbenoid		plasma membrane // cell surface // anchored to membrane		5.95298	5.46928	-0.4837	-1.39833	0.459783	1	0.577914	1	0.4837
ENSMUSG00000048562	trans-acting transcription factor 8 [Source:MGI Symbol;Acc:MGI:2443471]	Sp8	mmu-let-7(TargetScan), mmu-let-7a(TargetScan|miRanda|pictar), mmu-let-7b(TargetScan|miRanda|pictar), mmu-let-7c(TargetScan|miRanda|pictar), mmu-let-7d(miRanda|pictar), mmu-let-7e(TargetScan|miRanda|pictar), mmu-let-7f(TargetScan|miRanda|pictar), mmu-let-7g(TargetScan|miRanda|pictar), mmu-let-7i(miRanda|pictar), mmu-miR-106ab(TargetScan), mmu-miR-106b(pictar), mmu-miR-1271(TargetScan), mmu-miR-129…	nucleus	transcription regulator|protein_coding	transcription, DNA-dependent // regulation of transcription, DNA-dependent // dorsal/ventral pattern formation // proximal/distal pattern formation // embryonic limb morphogenesis	DNA binding // zinc ion binding	nucleus		0	0.00768627	Insufficient Expression	Insufficient Expression	0.967005	1	0.42265	1	0.00768627
ENSMUSG00000029420	RIMS binding protein 2 [Source:MGI Symbol;Acc:MGI:2443235]	Rimbp2	mmu-let-7d(miRanda), mmu-let-7f(miRanda), mmu-miR-101(TargetScan), mmu-miR-101a(miRanda), mmu-miR-101ab(TargetScan), mmu-miR-101b(miRanda), mmu-miR-1192(TargetScan|miRanda), mmu-miR-125a-3p(miRanda), mmu-miR-129-5p(miRanda), mmu-miR-142-3p(miRanda), mmu-miR-150(TargetScan), mmu-miR-181b(miRanda), mmu-miR-182(TargetScan), mmu-miR-183(TargetScan|miRanda), mmu-miR-186(miRanda), mmu-miR-18b(miRanda),…		protein_coding	negative regulation of phosphatase activity		plasma membrane // cell junction // synapse		0.00849408	0	Insufficient Expression	Insufficient Expression	0.963546	1	0.42265	1	0.00849408
ENSMUSG00000029423	piwi-like RNA-mediated gene silencing 1 [Source:MGI Symbol;Acc:MGI:1928897]	Piwil1	mmu-let-7a(miRanda), mmu-let-7b(miRanda), mmu-let-7c(miRanda), mmu-let-7d(miRanda), mmu-let-7e(miRanda), mmu-let-7f(miRanda), mmu-let-7g(miRanda), mmu-let-7i(miRanda), mmu-miR-1192(miRanda), mmu-miR-136(miRanda), mmu-miR-150(miRanda), mmu-miR-186(miRanda), mmu-miR-18a(miRanda), mmu-miR-18b(miRanda), mmu-miR-192(miRanda), mmu-miR-193(miRanda), mmu-miR-193b(miRanda), mmu-miR-196a(miRanda), mmu-miR-…		protein_coding	regulation of translation // meiosis // multicellular organismal development // spermatogenesis // spermatid development // gene silencing by RNA // piRNA metabolic process	single-stranded RNA binding // mRNA binding // protein binding // piRNA binding	cytoplasm // polysome // mRNA cap binding complex // chromatoid body // P granule		0.00867777	0.0262496	Insufficient Expression	Insufficient Expression	0.925206	1	0.590072	1	0.0175718
ENSMUSG00000029422	arginine/serine-rich coiled-coil 2 [Source:MGI Symbol;Acc:MGI:1913489]	Rsrc2	mmu-miR-101a(TargetScan|miRanda), mmu-miR-101b(RNAhybrid|TargetScan|miRanda), mmu-miR-103(RNAhybrid|miRanda), mmu-miR-105(TargetScan), mmu-miR-106a(RNAhybrid|TargetScan|miRanda), mmu-miR-106ab(TargetScan), mmu-miR-106b(RNAhybrid|TargetScan|miRanda), mmu-miR-107(RNAhybrid|miRanda), mmu-miR-10a(miRanda), mmu-miR-10b(miRanda), mmu-miR-1192(miRanda), mmu-miR-122a(RNAhybrid), mmu-miR-124(TargetScan|mi…		protein_coding	biological_process	molecular_function	cellular_component		1.94845	3.29992	1.35147	2.55172	0.00779599	0.506919	0.0273558	0.892539	1.35147
ENSMUSG00000029427	zinc finger, CCHC domain containing 8 [Source:MGI Symbol;Acc:MGI:1917900]	Zcchc8	mmu-miR-1(miRanda), mmu-miR-106a(miRanda), mmu-miR-106b(miRanda), mmu-miR-1192(miRanda), mmu-miR-125a-5p(TargetScan), mmu-miR-125b-5p(TargetScan), mmu-miR-144(miRanda), mmu-miR-17(miRanda), mmu-miR-190(miRanda), mmu-miR-190b(miRanda), mmu-miR-203(TargetScan|miRanda), mmu-miR-205(miRanda), mmu-miR-206(miRanda), mmu-miR-20a(miRanda), mmu-miR-20b(miRanda), mmu-miR-21(miRanda), mmu-miR-22(miRanda|pic…		splicing regulator|protein_coding	mRNA processing // biological_process // RNA splicing	molecular_function // nucleic acid binding // protein binding // zinc ion binding	nucleus // catalytic step 2 spliceosome		1.58108	2.39661	0.815535	1.75995	0.21647	1	0.351272	1	0.815535
ENSMUSG00000029426	scavenger receptor class B, member 2 [Source:MGI Symbol;Acc:MGI:1196458]	Scarb2	mmu-miR-103(RNAhybrid), mmu-miR-10a(RNAhybrid|miRanda|pictar), mmu-miR-10a-5p(TargetScan), mmu-miR-10abc(TargetScan), mmu-miR-10b(pictar), mmu-miR-125a(RNAhybrid|miRanda), mmu-miR-128a(RNAhybrid|miRanda), mmu-miR-128b(RNAhybrid|miRanda), mmu-miR-130a(RNAhybrid|miRanda), mmu-miR-130b(RNAhybrid), mmu-miR-133a(RNAhybrid|miRanda), mmu-miR-133b(RNAhybrid|miRanda), mmu-miR-138(RNAhybrid|miRanda), mmu-m…	transmembrane	protein_coding	protein targeting to lysosome // cell adhesion	receptor activity // enzyme binding	lysosomal membrane // integral to membrane // lysosomal lumen		4.32147	4.32514	0.00367135	1.00255	0.990236	1	0.991038	1	0.00367135
ENSMUSG00000029428	syntaxin 2 [Source:MGI Symbol;Acc:MGI:108059]	Stx2	mmu-miR-106a(miRanda), mmu-miR-1192(miRanda), mmu-miR-124(TargetScan|miRanda), mmu-miR-124ab(TargetScan), mmu-miR-128(miRanda), mmu-miR-134(miRanda), mmu-miR-141(TargetScan|miRanda), mmu-miR-146a(miRanda), mmu-miR-146b(miRanda), mmu-miR-148a(miRanda), mmu-miR-148b(miRanda), mmu-miR-149(miRanda), mmu-miR-152(miRanda), mmu-miR-15a(miRanda), mmu-miR-181d(miRanda), mmu-miR-183(miRanda), mmu-miR-184(m…	transmembrane	protein_coding	intracellular protein transport // embryo implantation // vesicle-mediated transport // cell differentiation	SNAP receptor activity // protein binding	cell-cell junction // cell surface // basolateral plasma membrane // cytoplasmic vesicle // membrane raft		3.03082	2.31909	-0.711736	-1.63777	0.45639	1	0.583696	1	0.711736
ENSMUSG00000035582	glycerophosphodiester phosphodiesterase domain containing 4 [Source:MGI Symbol;Acc:MGI:3606573]	Gdpd4	mmu-miR-122(miRanda), mmu-miR-149(miRanda), mmu-miR-182(miRanda), mmu-miR-183(miRanda), mmu-miR-202-3p(miRanda), mmu-miR-203(miRanda), mmu-miR-214(miRanda), mmu-miR-222(miRanda), mmu-miR-342-3p(miRanda), mmu-miR-383(miRanda), mmu-miR-425(miRanda), mmu-miR-485(miRanda), mmu-miR-489(miRanda), mmu-miR-761(miRanda), mmu-miR-7a(miRanda), mmu-miR-7b(miRanda), mmu-miR-874(miRanda), mmu-miR-9(miRanda)	transmembrane	protein_coding	glycerol metabolic process // lipid metabolic process // biological_process	molecular_function // glycerophosphodiester phosphodiesterase activity // metal ion binding	cellular_component // cytoplasm // integral to membrane		0	0	Insufficient Expression	Insufficient Expression	1	1	1	1	0
ENSMUSG00000035580	potassium voltage-gated channel, subfamily H (eag-related), member 8 [Source:MGI Symbol;Acc:MGI:2445160]	Kcnh8	mmu-miR-101a(miRanda), mmu-miR-101b(miRanda), mmu-miR-129-5p(TargetScan|miRanda), mmu-miR-129ab-5p(TargetScan), mmu-miR-132(miRanda), mmu-miR-139-5p(miRanda), mmu-miR-143(TargetScan|miRanda|pictar), mmu-miR-144(TargetScan|miRanda), mmu-miR-15a(miRanda), mmu-miR-15b(miRanda), mmu-miR-16(miRanda), mmu-miR-1721(TargetScan), mmu-miR-181b(miRanda), mmu-miR-181d(miRanda), mmu-miR-182(miRanda), mmu-miR-…	transmembrane	protein_coding	regulation of transcription, DNA-dependent	two-component sensor activity // voltage-gated potassium channel activity	integral to membrane		0	0	Insufficient Expression	Insufficient Expression	1	1	1	1	0
ENSMUSG00000035585	tRNA splicing endonuclease 34 homolog (S. cerevisiae) [Source:MGI Symbol;Acc:MGI:1913328]	Tsen34	mmu-miR-1192(miRanda), mmu-miR-142-3p(TargetScan|miRanda), mmu-miR-143(TargetScan|miRanda), mmu-miR-1721(TargetScan), mmu-miR-186(miRanda), mmu-miR-196a(miRanda), mmu-miR-196b(miRanda), mmu-miR-202-3p(miRanda), mmu-miR-205(miRanda), mmu-miR-224(miRanda), mmu-miR-31(miRanda), mmu-miR-34a(miRanda), mmu-miR-34b-5p(miRanda), mmu-miR-34c(miRanda), mmu-miR-370(miRanda), mmu-miR-384-3p(miRanda), mmu-miR…		splicing regulator|protein_coding	tRNA-type intron splice site recognition and cleavage // mRNA processing	tRNA-intron endonuclease activity // nucleic acid binding // protein binding	tRNA-intron endonuclease complex // cellular_component // nucleolus		6.18133	6.54993	0.368596	1.2911	0.304086	1	0.384098	1	0.368596
ENSMUSG00000025701	arachidonate 5-lipoxygenase [Source:MGI Symbol;Acc:MGI:87999]	Alox5	mmu-let-7a(RNAhybrid|TargetScan|miRanda), mmu-let-7b(RNAhybrid|TargetScan|miRanda), mmu-let-7c(RNAhybrid|TargetScan|miRanda), mmu-let-7d(RNAhybrid|TargetScan|miRanda), mmu-let-7e(TargetScan|miRanda), mmu-let-7f(RNAhybrid|TargetScan|miRanda), mmu-let-7g(RNAhybrid|TargetScan|miRanda), mmu-let-7i(RNAhybrid|TargetScan|miRanda), mmu-miR-103(RNAhybrid|miRanda), mmu-miR-106b(RNAhybrid), mmu-miR-1192(miR…		protein_coding	leukotriene production involved in inflammatory response // leukotriene metabolic process // inflammatory response // leukotriene biosynthetic process	arachidonate 5-lipoxygenase activity // iron ion binding // protein binding // lipoxygenase activity	nucleus // nuclear envelope // nuclear envelope lumen // cytoplasm // cytosol // nuclear matrix // nuclear membrane		1.00018	0.0409771	-0.959206	-1.94424	0.0614284	0.705521	0.141338	1	0.959206
ENSMUSG00000025702	membrane-associated ring finger (C3HC4) 8 [Source:MGI Symbol;Acc:MGI:1919029]	2023-03-08	mmu-miR-105(TargetScan), mmu-miR-106a(TargetScan|miRanda), mmu-miR-106ab(TargetScan), mmu-miR-106b(miRanda), mmu-miR-10a(miRanda), mmu-miR-1192(miRanda), mmu-miR-124(TargetScan), mmu-miR-124ab(TargetScan), mmu-miR-137(miRanda), mmu-miR-1378(TargetScan), mmu-miR-142-3p(miRanda), mmu-miR-1420ac(TargetScan), mmu-miR-17(TargetScan|miRanda), mmu-miR-17-5p(TargetScan), mmu-miR-183(miRanda), mmu-miR-185…	transmembrane	protein_coding	protein polyubiquitination // antigen processing and presentation of peptide antigen via MHC class II // protein ubiquitination // negative regulation of MHC class II biosynthetic process	ubiquitin-protein ligase activity // zinc ion binding // MHC class II protein binding	lysosome // lysosomal membrane // endosome // integral to membrane // cytoplasmic vesicle membrane // early endosome membrane		3.0167	2.99538	-0.0213217	-1.01489	0.972924	1	0.979564	1	0.0213217
ENSMUSG00000034987	histamine receptor H2 [Source:MGI Symbol;Acc:MGI:108482]	Hrh2	mmu-let-7a(miRanda), mmu-let-7b(miRanda), mmu-let-7c(miRanda), mmu-let-7d(miRanda), mmu-let-7e(miRanda), mmu-let-7f(miRanda), mmu-let-7g(miRanda), mmu-let-7i(miRanda), mmu-miR-1192(miRanda), mmu-miR-125a-3p(miRanda), mmu-miR-135b(miRanda), mmu-miR-148a(miRanda), mmu-miR-148b(miRanda), mmu-miR-149(miRanda), mmu-miR-190(miRanda), mmu-miR-190b(miRanda), mmu-miR-199a-5p(miRanda), mmu-miR-299(miRanda)…	transmembrane	GPCR(Gs)|protein_coding	gastric acid secretion // histamine-induced gastric acid secretion // gastrin-induced gastric acid secretion // epithelial cell morphogenesis // memory // visual learning // regulation of cAMP metabolic process // positive regulation of vasoconstriction // regulation of synaptic plasticity // digestive tract development // gland development	histamine receptor activity	integral to membrane		0.0877074	0	Insufficient Expression	Insufficient Expression	0.66412	1	0.42265	1	0.0877074
ENSMUSG00000034981	prostate androgen-regulated mucin-like protein 1 [Source:MGI Symbol;Acc:MGI:2443349]	Parm1	mmu-let-7(TargetScan), mmu-miR-125a-5p(TargetScan), mmu-miR-125b-5p(TargetScan), mmu-miR-1271(TargetScan), mmu-miR-130a(miRanda), mmu-miR-130b(miRanda), mmu-miR-135a(miRanda), mmu-miR-141(TargetScan), mmu-miR-148a(miRanda), mmu-miR-148b(miRanda), mmu-miR-149(miRanda), mmu-miR-152(miRanda), mmu-miR-15abc(TargetScan), mmu-miR-16(TargetScan), mmu-miR-16abc(TargetScan), mmu-miR-182(TargetScan), mmu-m…	transmembrane|nucleus	protein_coding	positive regulation of telomerase activity	molecular_function	Golgi membrane // nucleus // cytoplasm // early endosome // late endosome // Golgi apparatus // plasma membrane // endosome membrane // integral to membrane // intracellular membrane-bounded organelle		4.09248	3.5542	-0.538282	-1.45224	0.382517	1	0.508349	1	0.538282
ENSMUSG00000021635	RAD17 homolog (S. pombe) [Source:MGI Symbol;Acc:MGI:1333807]	Rad17	mmu-miR-100(RNAhybrid|miRanda), mmu-miR-10a(RNAhybrid|miRanda), mmu-miR-124(TargetScan|miRanda), mmu-miR-124a(RNAhybrid|TargetScan|miRanda|pictar), mmu-miR-124ab(TargetScan), mmu-miR-126-3p(RNAhybrid|miRanda), mmu-miR-128a(RNAhybrid), mmu-miR-128b(RNAhybrid), mmu-miR-1297(TargetScan), mmu-miR-140*(RNAhybrid|miRanda), mmu-miR-141(RNAhybrid|miRanda), mmu-miR-150(miRanda), mmu-miR-18(RNAhybrid|miRan…	nucleus	protein_coding	DNA damage checkpoint // DNA repair // response to DNA damage stimulus // mitotic cell cycle checkpoint // multicellular organismal development // negative regulation of DNA replication // regulation of phosphorylation	protein binding // ATP binding // nucleoside-triphosphatase activity	chromosome, telomeric region // nucleus		0.369598	0.4901	Insufficient Expression	Insufficient Expression	0.789277	1	0.832514	1	0.120502
ENSMUSG00000021636	MARVEL (membrane-associating) domain containing 2 [Source:MGI Symbol;Acc:MGI:2446166]	Marveld2	mmu-let-7a(miRanda), mmu-let-7b(miRanda), mmu-let-7c(miRanda), mmu-let-7d(miRanda), mmu-let-7e(miRanda), mmu-let-7f(miRanda), mmu-let-7g(miRanda), mmu-let-7i(miRanda), mmu-miR-128(miRanda), mmu-miR-130b(miRanda), mmu-miR-140(miRanda), mmu-miR-181a(miRanda), mmu-miR-181b(miRanda), mmu-miR-181d(miRanda), mmu-miR-199a-5p(miRanda), mmu-miR-214(miRanda), mmu-miR-224(miRanda), mmu-miR-24(miRanda), mmu-…	transmembrane	protein_coding	sensory perception of sound // cell-cell junction organization	molecular_function	plasma membrane // tight junction // integral to membrane // paranodal junction // Schmidt-Lanterman incisure		0.844304	1.98451	1.14021	2.20413	0.233605	1	0.380007	1	1.14021
ENSMUSG00000032679	CD59a antigen [Source:MGI Symbol;Acc:MGI:109177]	Cd59a	mmu-miR-101a(miRanda), mmu-miR-101b(miRanda), mmu-miR-125a-5p(miRanda), mmu-miR-125b-5p(miRanda), mmu-miR-129-5p(miRanda), mmu-miR-132(miRanda), mmu-miR-136(miRanda), mmu-miR-149(TargetScan|pictar), mmu-miR-15a(miRanda), mmu-miR-15abc(TargetScan), mmu-miR-15b(miRanda), mmu-miR-16(TargetScan|miRanda), mmu-miR-16abc(TargetScan), mmu-miR-1907(TargetScan), mmu-miR-195(TargetScan|miRanda), mmu-miR-204…		protein_coding	negative regulation of activation of membrane attack complex // negative regulation of angiogenesis // negative regulation of vascular endothelial growth factor receptor signaling pathway // negative regulation of complement activation // negative regulation of fibroblast growth factor production		external side of plasma membrane // anchored to membrane		7.12263	6.65125	-0.471381	-1.38644	0.397193	1	0.516607	1	0.471381
ENSMUSG00000021638	occludin [Source:MGI Symbol;Acc:MGI:106183]	Ocln	mmu-miR-101a(miRanda), mmu-miR-101b(miRanda), mmu-miR-103(miRanda), mmu-miR-107(miRanda), mmu-miR-10a(miRanda), mmu-miR-10b(miRanda), mmu-miR-1192(miRanda), mmu-miR-122(TargetScan|miRanda), mmu-miR-122a(TargetScan|pictar), mmu-miR-1297(TargetScan), mmu-miR-132(miRanda), mmu-miR-1352(TargetScan), mmu-miR-183(TargetScan|miRanda), mmu-miR-185(miRanda), mmu-miR-186(miRanda), mmu-miR-196a(miRanda), mm…	transmembrane	protein_coding	cell-cell junction organization	structural molecule activity // protein binding	plasma membrane // cell-cell junction // tight junction // cell surface // integral to membrane // apical plasma membrane // apicolateral plasma membrane // cell junction		0.948617	3.04221	2.09359	4.26809	0.0017461	0.473618	0.0108676	0.812663	2.09359
ENSMUSG00000021639	general transcription factor II H, polypeptide 2 [Source:MGI Symbol;Acc:MGI:1345669]	Gtf2h2	mmu-miR-106a(RNAhybrid|TargetScan|miRanda), mmu-miR-106b(RNAhybrid|TargetScan|miRanda), mmu-miR-1192(miRanda), mmu-miR-135a(miRanda), mmu-miR-135b(miRanda), mmu-miR-139-5p(miRanda), mmu-miR-149(miRanda), mmu-miR-153(miRanda), mmu-miR-155(RNAhybrid|miRanda), mmu-miR-17(miRanda), mmu-miR-17-5p(RNAhybrid|TargetScan|miRanda), mmu-miR-186(miRanda), mmu-miR-191(miRanda), mmu-miR-192(miRanda), mmu-miR-1…		transcription regulator|protein_coding	nucleotide-excision repair // transcription, DNA-dependent // regulation of transcription, DNA-dependent // transcription from RNA polymerase II promoter // protein phosphorylation	protein kinase activity // DNA-dependent ATPase activity // zinc ion binding // RNA polymerase II carboxy-terminal domain kinase activity	core TFIIH complex // holo TFIIH complex		3.7705	3.85952	0.0890161	1.06364	0.726892	1	0.712991	1	0.0890161
ENSMUSG00000032673	prolyl-tRNA synthetase domain containing 1 [Source:MGI Symbol;Acc:MGI:1915189]	Prorsd1	mmu-miR-150(miRanda), mmu-miR-329(miRanda), mmu-miR-362-3p(miRanda)		protein_coding	biological_process	aminoacyl-tRNA editing activity // molecular_function	cellular_component		5.80678	5.79706	-0.00971912	-1.00676	0.966108	1	0.958161	1	0.00971912
ENSMUSG00000032586	TRAF-interacting protein [Source:MGI Symbol;Acc:MGI:1096377]	Traip	mmu-miR-103(miRanda), mmu-miR-107(miRanda), mmu-miR-10a(miRanda), mmu-miR-10b(miRanda), mmu-miR-140(miRanda), mmu-miR-218(miRanda), mmu-miR-219(miRanda), mmu-miR-26a(miRanda), mmu-miR-26b(miRanda), mmu-miR-322(miRanda), mmu-miR-370(TargetScan|miRanda), mmu-miR-504(miRanda), mmu-miR-876-3p(miRanda), mmu-miR-882(miRanda)		protein_coding	signal transduction	receptor signaling protein activity // protein binding // zinc ion binding	cytoplasm // plasma membrane // perinuclear region of cytoplasm		0.502348	1.54253	1.04018	2.05649	0.103304	0.819588	0.215944	1	1.04018
ENSMUSG00000032584	macrophage stimulating 1 receptor (c-met-related tyrosine kinase) [Source:MGI Symbol;Acc:MGI:99614]	Mst1r	mmu-miR-141(miRanda), mmu-miR-149(miRanda), mmu-miR-181a(miRanda), mmu-miR-181b(miRanda), mmu-miR-181c(miRanda), mmu-miR-181d(miRanda), mmu-miR-200a(miRanda), mmu-miR-218(miRanda), mmu-miR-34b-5p(miRanda), mmu-miR-34c(miRanda), mmu-miR-590-3p(miRanda), mmu-miR-592(miRanda), mmu-miR-708(miRanda)	transmembrane	kinase|protein_coding	transmembrane receptor protein tyrosine kinase signaling pathway // multicellular organismal development // response to virus // virus-host interaction // positive regulation of MAP kinase activity // innate immune response // positive regulation of protein kinase B signaling cascade	transmembrane receptor protein tyrosine kinase activity // protein binding // ATP binding // enzyme binding	stress fiber // plasma membrane // integral to membrane		0.765819	0.63294	Insufficient Expression	Insufficient Expression	0.872965	1	0.905848	1	0.132879
ENSMUSG00000032582	RNA binding motif protein 6 [Source:MGI Symbol;Acc:MGI:1338037]	Rbm6	mmu-miR-103(RNAhybrid|miRanda|pictar), mmu-miR-107(RNAhybrid|miRanda|pictar), mmu-miR-1192(miRanda), mmu-miR-132(miRanda), mmu-miR-145(miRanda), mmu-miR-15a(RNAhybrid|TargetScan|miRanda|pictar), mmu-miR-15abc(TargetScan), mmu-miR-15b(RNAhybrid|TargetScan|miRanda|pictar), mmu-miR-16(RNAhybrid|TargetScan|miRanda|pictar), mmu-miR-16abc(TargetScan), mmu-miR-185(RNAhybrid|miRanda), mmu-miR-186(miRanda…		protein_coding		nucleotide binding // nucleic acid binding // zinc ion binding	nucleus		1.10487	1.74399	0.639123	1.55738	0.0719518	0.739351	0.115223	1	0.639123
ENSMUSG00000032583	MON1 homolog A (yeast) [Source:MGI Symbol;Acc:MGI:1920075]	Mon1a	mmu-miR-101a(RNAhybrid|miRanda), mmu-miR-101b(RNAhybrid|miRanda), mmu-miR-10a(miRanda), mmu-miR-10b(miRanda), mmu-miR-124(miRanda), mmu-miR-124a(RNAhybrid|miRanda), mmu-miR-127(miRanda), mmu-miR-128a(RNAhybrid|miRanda), mmu-miR-128b(RNAhybrid|miRanda), mmu-miR-132(RNAhybrid|miRanda), mmu-miR-133a(RNAhybrid|miRanda), mmu-miR-133b(RNAhybrid|miRanda), mmu-miR-135a(RNAhybrid), mmu-miR-135b(RNAhybrid|…		protein_coding	cellular iron ion homeostasis // protein secretion // protein transport	molecular_function			2.82888	3.66477	0.835885	1.78495	0.0951367	0.801587	0.18983	1	0.835885
ENSMUSG00000032580	RNA binding motif protein 5 [Source:MGI Symbol;Acc:MGI:1933204]	Rbm5	mmu-let-7b(RNAhybrid|miRanda), mmu-let-7d(RNAhybrid|miRanda), mmu-let-7e(RNAhybrid|miRanda), mmu-let-7f(miRanda), mmu-miR-1(miRanda), mmu-miR-1192(miRanda), mmu-miR-127(RNAhybrid|miRanda), mmu-miR-129-3p(RNAhybrid|miRanda), mmu-miR-130a(miRanda), mmu-miR-130b(miRanda), mmu-miR-132(RNAhybrid|miRanda), mmu-miR-133a(miRanda), mmu-miR-133b(miRanda), mmu-miR-135a(RNAhybrid|miRanda), mmu-miR-135b(RNAhy…	nucleus	splicing regulator|protein_coding	spliceosome assembly // regulation of alternative nuclear mRNA splicing, via spliceosome // apoptosis // positive regulation of apoptosis	nucleotide binding // mRNA binding // protein binding // zinc ion binding	nucleus // spliceosomal complex		1.6595e-08	7.86896e-09	Insufficient Expression	Insufficient Expression	1	1	0.681534	1	8.72607e-09
ENSMUSG00000074158	RIKEN cDNA 9830147E19 gene [Source:MGI Symbol;Acc:MGI:3036263]	9830147E19Rik			protein_coding	regulation of transcription, DNA-dependent // cellular response to heat	molecular_function // nucleic acid binding // zinc ion binding	cellular_component // intracellular		0.399781	0.887971	Insufficient Expression	Insufficient Expression	0.261012	1	0.367833	1	0.48819
ENSMUSG00000032589	bassoon [Source:MGI Symbol;Acc:MGI:1277955]	Bsn	mmu-let-7(TargetScan), mmu-miR-1(pictar), mmu-miR-101a(miRanda), mmu-miR-101b(miRanda), mmu-miR-1192(miRanda), mmu-miR-125a(pictar), mmu-miR-125a-5p(TargetScan|miRanda), mmu-miR-125b(pictar), mmu-miR-125b-5p(TargetScan|miRanda), mmu-miR-132(TargetScan), mmu-miR-135a-5p(TargetScan), mmu-miR-135ab(TargetScan), mmu-miR-137(TargetScan), mmu-miR-137ab(TargetScan), mmu-miR-143(TargetScan|miRanda), mmu-…	nucleus	protein_coding		protein binding // metal ion binding	nucleus // cytoplasm // microtubule cytoskeleton // extrinsic to membrane // cell junction // dendrite // neuron projection terminus // synapse part // synapse // presynaptic active zone		0.0654785	0.052741	Insufficient Expression	Insufficient Expression	0.945686	1	0.67455	1	0.0127375
ENSMUSG00000030889	von Willebrand factor A domain containing 3A [Source:MGI Symbol;Acc:MGI:3041229]	Vwa3a	mmu-let-7a(miRanda), mmu-let-7b(miRanda), mmu-let-7c(miRanda), mmu-let-7d(miRanda), mmu-let-7e(miRanda), mmu-let-7f(miRanda), mmu-let-7g(miRanda), mmu-let-7i(miRanda), mmu-miR-124(miRanda), mmu-miR-125a-3p(miRanda), mmu-miR-125a-5p(miRanda), mmu-miR-125b-5p(miRanda), mmu-miR-135a(miRanda), mmu-miR-135b(miRanda), mmu-miR-138(miRanda), mmu-miR-142-3p(miRanda), mmu-miR-146a(miRanda), mmu-miR-146b(mi…		protein_coding	biological_process	molecular_function	cellular_component		0.874587	0.350115	Insufficient Expression	Insufficient Expression	0.116569	0.855093	0.163044	1	0.524472
ENSMUSG00000042002	forkhead box N4 [Source:MGI Symbol;Acc:MGI:2151057]	Foxn4	mmu-let-7g(miRanda), mmu-miR-105(TargetScan), mmu-miR-106a(TargetScan), mmu-miR-106ab(TargetScan), mmu-miR-1378(TargetScan), mmu-miR-142-3p(miRanda), mmu-miR-1420ac(TargetScan), mmu-miR-17(TargetScan), mmu-miR-17-5p(TargetScan), mmu-miR-181a(miRanda), mmu-miR-181b(miRanda), mmu-miR-181c(miRanda), mmu-miR-181d(miRanda), mmu-miR-20ab(TargetScan), mmu-miR-20b-5p(TargetScan), mmu-miR-217(miRanda), mm…		transcription regulator|protein_coding	negative regulation of transcription from RNA polymerase II promoter // pattern specification process // regulation of heart contraction // embryo development // tissue development // cell differentiation // positive regulation of transcription, DNA-dependent // organ development // neuron fate commitment // axon extension // regulation of sequence-specific DNA binding transcription factor activi…	double-stranded DNA binding // sequence-specific enhancer binding RNA polymerase II transcription factor activity // transcription factor binding // DNA bending activity // sequence-specific DNA binding	transcription factor complex		0.0926343	0	Insufficient Expression	Insufficient Expression	0.649407	1	0.42265	1	0.0926343
ENSMUSG00000045055	ribosomal protein SA, pseudogene 2 [Source:MGI Symbol;Acc:MGI:3643356]	Rpsa-ps2			processed_pseudogene					0	0.1135	Insufficient Expression	Insufficient Expression	0.592814	1	0.42265	1	0.1135
ENSMUSG00000045052	prolactin releasing hormone receptor [Source:MGI Symbol;Acc:MGI:2135956]	Prlhr	mmu-miR-27a(miRanda), mmu-miR-27b(miRanda), mmu-miR-379(miRanda), mmu-miR-499(miRanda), mmu-miR-9(miRanda)	transmembrane	GPCR()|protein_coding	G-protein coupled receptor protein signaling pathway // feeding behavior // hormone metabolic process	G-protein coupled receptor activity // neuropeptide Y receptor activity	plasma membrane // integral to membrane		0	0	Insufficient Expression	Insufficient Expression	1	1	1	1	0
ENSMUSG00000045053	potassium voltage-gated channel, subfamily G, member 3 [Source:MGI Symbol;Acc:MGI:2663923]	Kcng3	mmu-miR-100(miRanda), mmu-miR-106a(miRanda), mmu-miR-106b(miRanda), mmu-miR-128(miRanda), mmu-miR-129-5p(miRanda), mmu-miR-137(miRanda), mmu-miR-141(miRanda), mmu-miR-146a(miRanda), mmu-miR-146b(miRanda), mmu-miR-153(miRanda), mmu-miR-154(miRanda), mmu-miR-17(miRanda), mmu-miR-184(miRanda), mmu-miR-185(miRanda), mmu-miR-187(miRanda), mmu-miR-18b(miRanda), mmu-miR-190(miRanda|pictar), mmu-miR-190b…		protein_coding	potassium ion transport // protein homooligomerization	voltage-gated potassium channel activity // delayed rectifier potassium channel activity // protein binding	endoplasmic reticulum // plasma membrane // voltage-gated potassium channel complex		0	0	Insufficient Expression	Insufficient Expression	1	1	1	1	0
ENSMUSG00000086193	predicted gene 11508 [Source:MGI Symbol;Acc:MGI:3650928]	Gm11508			antisense					0.456871	0.209984	Insufficient Expression	Insufficient Expression	0.591356	1	0.672011	1	0.246887
ENSMUSG00000082964	ribosomal protein L13, pseudogene 5 [Source:MGI Symbol;Acc:MGI:3648527]	Rpl13-ps5			processed_pseudogene					0.184759	0	Insufficient Expression	Insufficient Expression	0.459534	1	0.42265	1	0.184759
ENSMUSG00000030880	polymerase (RNA) III (DNA directed) polypeptide E [Source:MGI Symbol;Acc:MGI:1349452]	Polr3e	mmu-let-7b(RNAhybrid|miRanda), mmu-let-7c(RNAhybrid|miRanda), mmu-let-7g(RNAhybrid|miRanda), mmu-let-7i(RNAhybrid|miRanda), mmu-miR-107(RNAhybrid|miRanda), mmu-miR-124a(RNAhybrid), mmu-miR-125a(RNAhybrid|miRanda), mmu-miR-127(RNAhybrid|miRanda), mmu-miR-129-3p(RNAhybrid|miRanda), mmu-miR-129-5p(miRanda), mmu-miR-134(RNAhybrid|miRanda), mmu-miR-135a(miRanda), mmu-miR-135b(RNAhybrid|miRanda), mmu-m…	nucleus	protein_coding	transcription, DNA-dependent // innate immune response // defense response to virus	molecular_function // DNA-directed RNA polymerase activity	nucleus		2.05849	2.4125	0.354013	1.27811	0.544222	1	0.644407	1	0.354013
ENSMUSG00000087297	predicted gene 15494 [Source:MGI Symbol;Acc:MGI:3782940]	Gm15494			antisense					0	0	Insufficient Expression	Insufficient Expression	1	1	1	1	0
ENSMUSG00000026751	nuclear receptor subfamily 5, group A, member 1 [Source:MGI Symbol;Acc:MGI:1346833]	Nr5a1	mmu-miR-1(miRanda), mmu-miR-103(miRanda), mmu-miR-107(miRanda), mmu-miR-125a-3p(miRanda), mmu-miR-133a(miRanda), mmu-miR-133b(miRanda), mmu-miR-135a(miRanda), mmu-miR-135b(miRanda), mmu-miR-138(miRanda), mmu-miR-15b(miRanda), mmu-miR-181a(miRanda), mmu-miR-181b(miRanda), mmu-miR-181c(miRanda), mmu-miR-181d(miRanda), mmu-miR-186(miRanda), mmu-miR-206(miRanda), mmu-miR-24(miRanda), mmu-miR-29b(miRa…	nucleus	transcription regulator|receptor|protein_coding	luteinization // regulation of transcription, DNA-dependent // regulation of transcription from RNA polymerase II promoter // transcription from RNA polymerase II promoter // male gonad development // female gonad development // tissue development // multicellular organismal aging // reproductive process // cell differentiation // adrenal gland development // hormone metabolic process // positive…	DNA binding // chromatin binding // double-stranded DNA binding // sequence-specific DNA binding transcription factor activity // sequence-specific enhancer binding RNA polymerase II transcription factor activity // steroid hormone receptor activity // protein binding // phospholipid binding // zinc ion binding // enzyme binding // sequence-specific DNA binding	nucleus		0	0	Insufficient Expression	Insufficient Expression	1	1	1	1	0
ENSMUSG00000087292	predicted gene 13832 [Source:MGI Symbol;Acc:MGI:3650708]	Gm13832			antisense					0	0	Insufficient Expression	Insufficient Expression	1	1	1	1	0
ENSMUSG00000087293	predicted gene 14341 [Source:MGI Symbol;Acc:MGI:3651041]	Gm14341			antisense					0	0	Insufficient Expression	Insufficient Expression	1	1	1	1	0
ENSMUSG00000087290	predicted gene 15866 [Source:MGI Symbol;Acc:MGI:3801874]	Gm15866			antisense					0.268338	0	Insufficient Expression	Insufficient Expression	0.379501	1	0.42265	1	0.268338
ENSMUSG00000087291	predicted gene 11946 [Source:MGI Symbol;Acc:MGI:3650071]	Gm11946			processed_transcript					0.0639804	0.0821828	Insufficient Expression	Insufficient Expression	0.928983	1	0.877353	1	0.0182024
ENSMUSG00000033985	testis-specific kinase 2 [Source:MGI Symbol;Acc:MGI:2385204]	Tesk2	mmu-let-7b(RNAhybrid|miRanda), mmu-let-7i(RNAhybrid|miRanda), mmu-miR-101a(RNAhybrid|miRanda), mmu-miR-105(TargetScan), mmu-miR-106a(TargetScan|miRanda), mmu-miR-106b(miRanda), mmu-miR-10a(miRanda), mmu-miR-10b(RNAhybrid|TargetScan|miRanda), mmu-miR-1297(TargetScan), mmu-miR-130a(miRanda|pictar), mmu-miR-130ac(TargetScan), mmu-miR-130b(miRanda|pictar), mmu-miR-132(RNAhybrid), mmu-miR-133a(miRanda…	nucleus	kinase|protein_coding	protein phosphorylation // spermatogenesis // actin cytoskeleton organization // focal adhesion assembly	protein serine/threonine kinase activity // protein serine/threonine/tyrosine kinase activity // protein tyrosine kinase activity // protein binding // ATP binding // metal ion binding	nucleus // cytoplasm		0.710861	1.60387	0.893008	1.85704	0.052255	0.680974	0.117444	1	0.893008
ENSMUSG00000033987	dynein, axonemal, heavy chain 17 [Source:MGI Symbol;Acc:MGI:1917176]	Dnahc17	mmu-let-7a(TargetScan|miRanda), mmu-let-7b(RNAhybrid|TargetScan|miRanda), mmu-let-7c(RNAhybrid|TargetScan|miRanda), mmu-let-7d(RNAhybrid|TargetScan|miRanda), mmu-let-7e(RNAhybrid|TargetScan|miRanda), mmu-let-7g(RNAhybrid|TargetScan|miRanda), mmu-let-7i(RNAhybrid|miRanda), mmu-miR-103(RNAhybrid|miRanda), mmu-miR-10a(RNAhybrid|miRanda), mmu-miR-10b(RNAhybrid|miRanda), mmu-miR-122a(RNAhybrid|miRanda…		protein_coding	ciliary or flagellar motility // microtubule-based movement // biological_process	microtubule motor activity // protein binding // ATP binding // ATPase activity	cellular_component // axonemal dynein complex		0	0	Insufficient Expression	Insufficient Expression	1	1	1	1	0
ENSMUSG00000033981	glutamate receptor, ionotropic, AMPA2 (alpha 2) [Source:MGI Symbol;Acc:MGI:95809]	Gria2	mmu-miR-1(miRanda), mmu-miR-103(miRanda), mmu-miR-106a(miRanda), mmu-miR-106b(miRanda), mmu-miR-107(miRanda), mmu-miR-10a(miRanda), mmu-miR-10b(miRanda), mmu-miR-1192(miRanda), mmu-miR-124(TargetScan|miRanda), mmu-miR-124a(TargetScan|miRanda|pictar), mmu-miR-124ab(TargetScan), mmu-miR-125a-3p(miRanda), mmu-miR-125a-5p(miRanda), mmu-miR-128(miRanda), mmu-miR-130a(miRanda), mmu-miR-132(miRanda), mm…	extracellular	protein_coding	synaptic transmission // ionotropic glutamate receptor signaling pathway	ionotropic glutamate receptor activity // extracellular-glutamate-gated ion channel activity // protein binding	synaptic vesicle // membrane // cell junction // alpha-amino-3-hydroxy-5-methyl-4-isoxazolepropionic acid selective glutamate receptor complex // synapse // postsynaptic membrane		0.00482757	0.0149982	Insufficient Expression	Insufficient Expression	0.956433	1	0.584766	1	0.0101706
ENSMUSG00000033983	coilin [Source:MGI Symbol;Acc:MGI:104842]	Coil	mmu-let-7(TargetScan), mmu-let-7a(miRanda|pictar), mmu-let-7b(miRanda|pictar), mmu-let-7c(miRanda|pictar), mmu-let-7d(miRanda|pictar), mmu-let-7e(miRanda|pictar), mmu-let-7f(miRanda|pictar), mmu-let-7g(miRanda|pictar), mmu-let-7i(miRanda|pictar), mmu-miR-106b(pictar), mmu-miR-134(miRanda), mmu-miR-190(miRanda), mmu-miR-190b(miRanda), mmu-miR-196a(miRanda), mmu-miR-196b(miRanda), mmu-miR-20(pictar…	nucleus	protein_coding		protein binding // protein C-terminus binding // disulfide oxidoreductase activity // identical protein binding	female germ cell nucleus // nucleoplasm // nucleolus // Cajal body		1.37244	2.03493	0.662492	1.58281	0.381943	1	0.514912	1	0.662492
ENSMUSG00000026754	golgi autoantigen, golgin subfamily a, 1 [Source:MGI Symbol;Acc:MGI:1924149]	Golga1	mmu-let-7e(miRanda), mmu-let-7f(miRanda), mmu-miR-1(miRanda), mmu-miR-103(pictar), mmu-miR-105(TargetScan), mmu-miR-106a(TargetScan|miRanda), mmu-miR-106ab(TargetScan), mmu-miR-106b(miRanda), mmu-miR-107(pictar), mmu-miR-130a(miRanda), mmu-miR-130b(miRanda), mmu-miR-134(miRanda), mmu-miR-135a(miRanda), mmu-miR-135b(miRanda), mmu-miR-1378(TargetScan), mmu-miR-142-3p(TargetScan|miRanda), mmu-miR-14…		protein_coding	protein targeting to Golgi // biological_process	protein binding	Golgi apparatus // trans-Golgi network // Golgi cisterna membrane // perinuclear region of cytoplasm		2.36137	2.77032	0.40895	1.32772	0.261336	1	0.343419	1	0.40895
ENSMUSG00000059218	predicted gene 13084 [Source:MGI Symbol;Acc:MGI:3650237]	Gm13084	mmu-miR-181a(miRanda), mmu-miR-181b(miRanda), mmu-miR-181c(miRanda), mmu-miR-181d(miRanda), mmu-miR-18a(miRanda), mmu-miR-18b(miRanda), mmu-miR-194(miRanda), mmu-miR-200b(miRanda), mmu-miR-200c(miRanda), mmu-miR-218(miRanda), mmu-miR-291a-3p(miRanda), mmu-miR-294(miRanda), mmu-miR-295(miRanda), mmu-miR-302a(miRanda), mmu-miR-302b(miRanda), mmu-miR-302d(miRanda), mmu-miR-384-3p(miRanda), mmu-miR-4…		protein_coding	biological_process	molecular_function	cellular_component		0	0	Insufficient Expression	Insufficient Expression	1	1	1	1	0
ENSMUSG00000086527	predicted gene 15856 [Source:MGI Symbol;Acc:MGI:3801888]	Gm15856			antisense					0.0808007	0	Insufficient Expression	Insufficient Expression	0.685624	1	0.42265	1	0.0808007
ENSMUSG00000044098	rosbin, round spermatid basic protein 1 [Source:MGI Symbol;Acc:MGI:2444993]	Rsbn1	mmu-let-7a(miRanda), mmu-let-7b(miRanda), mmu-let-7c(miRanda), mmu-let-7e(miRanda), mmu-let-7g(miRanda), mmu-let-7i(RNAhybrid|miRanda), mmu-miR-1(miRanda|pictar), mmu-miR-101b(RNAhybrid|miRanda), mmu-miR-103(TargetScan|miRanda|pictar), mmu-miR-105(TargetScan), mmu-miR-106a(RNAhybrid|TargetScan|miRanda), mmu-miR-106ab(TargetScan), mmu-miR-106b(RNAhybrid|TargetScan|miRanda|pictar), mmu-miR-107(miRa…	nucleus	protein_coding	biological_process	protein binding	nucleus		1.26051	2.17485	0.914336	1.8847	0.0936409	0.798338	0.193877	1	0.914336
ENSMUSG00000086525	predicted gene 15281 [Source:MGI Symbol;Acc:MGI:3826553]	Gm15281			processed_pseudogene					0	0	Insufficient Expression	Insufficient Expression	1	1	1	1	0
ENSMUSG00000086524	poly(A) binding protein, cytoplasmic 1-like 2A, pseudogene [Source:MGI Symbol;Acc:MGI:3645788]	Pabpc1l2a-ps			processed_pseudogene					0	0	Insufficient Expression	Insufficient Expression	1	1	1	1	0
ENSMUSG00000086521	olfactory receptor 1343, pseudogene 1 [Source:MGI Symbol;Acc:MGI:3031177]	Olfr1343-ps1			unprocessed_pseudogene					0	0	Insufficient Expression	Insufficient Expression	1	1	1	1	0
ENSMUSG00000044092	RIKEN cDNA C130050O18 gene [Source:MGI Symbol;Acc:MGI:2442694]	C130050O18Rik	mmu-miR-101a(miRanda), mmu-miR-101b(miRanda), mmu-miR-125a-3p(miRanda), mmu-miR-134(miRanda), mmu-miR-135a(miRanda), mmu-miR-135b(miRanda), mmu-miR-138(miRanda), mmu-miR-155(miRanda), mmu-miR-18b(miRanda), mmu-miR-224(miRanda), mmu-miR-335-5p(miRanda), mmu-miR-491(miRanda), mmu-miR-539(miRanda), mmu-miR-708(miRanda), mmu-miR-7a(miRanda), mmu-miR-7b(miRanda), mmu-miR-98(miRanda)		protein_coding	biological_process	molecular_function	cellular_component		0.0493032	0.375011	Insufficient Expression	Insufficient Expression	0.206489	1	0.174623	1	0.325707
ENSMUSG00000044095	coiled-coil domain containing 166 [Source:MGI Symbol;Acc:MGI:1925902]	Ccdc166			pseudogene					0.66533	0.706347	Insufficient Expression	Insufficient Expression	0.949746	1	0.962185	1	0.0410179
ENSMUSG00000086529	RIKEN cDNA 4930471I20 gene [Source:MGI Symbol;Acc:MGI:1922195]	4930471I20Rik			antisense					0	0	Insufficient Expression	Insufficient Expression	1	1	1	1	0
ENSMUSG00000086528	predicted gene 15731 [Source:MGI Symbol;Acc:MGI:3783174]	Gm15731			antisense					0.0158026	0.0321266	Insufficient Expression	Insufficient Expression	0.930833	1	0.693153	1	0.016324
ENSMUSG00000075284	WAS/WASL interacting protein family, member 1 [Source:MGI Symbol;Acc:MGI:2178801]	Wipf1	mmu-miR-1(miRanda), mmu-miR-10a(miRanda), mmu-miR-10b(miRanda), mmu-miR-1192(TargetScan|miRanda), mmu-miR-124(TargetScan|miRanda), mmu-miR-124a(pictar), mmu-miR-124ab(TargetScan), mmu-miR-1271(TargetScan), mmu-miR-128(miRanda), mmu-miR-136(miRanda), mmu-miR-139-5p(miRanda), mmu-miR-141(TargetScan|miRanda|pictar), mmu-miR-150(miRanda), mmu-miR-153(TargetScan|miRanda|pictar), mmu-miR-182(TargetScan…	nucleus	protein_coding	actin cytoskeleton organization // actin filament-based movement // positive regulation of protein export from nucleus // response to other organism	actin binding // protein binding	actin filament // actin cytoskeleton // cytoplasmic membrane-bounded vesicle		1.34206	2.02624	0.684188	1.6068	0.155283	0.933525	0.26308	1	0.684188
ENSMUSG00000075286	predicted gene 1968 [Source:MGI Symbol;Acc:MGI:3584525]	Gm1968	mmu-miR-28(miRanda), mmu-miR-370(miRanda), mmu-miR-410(miRanda), mmu-miR-542-3p(miRanda), mmu-miR-590-3p(miRanda), mmu-miR-708(miRanda), mmu-miR-758(miRanda)		protein_coding					1.55031	1.21085	-0.339455	-1.26528	0.665433	1	0.748218	1	0.339455
ENSMUSG00000075288	predicted gene 6913 [Source:MGI Symbol;Acc:MGI:3648267]	Gm6913			processed_pseudogene					1.87518	1.06529	-0.809884	-1.75307	0.407109	1	0.542144	1	0.809884
ENSMUSG00000075289	carnosine synthase 1 [Source:MGI Symbol;Acc:MGI:2147595]	Carns1	mmu-miR-214(TargetScan), mmu-miR-3619-5p(TargetScan), mmu-miR-761(TargetScan)		protein_coding	ATP catabolic process // carnosine biosynthetic process	ATP binding // ATPase activity // metal ion binding // carnosine synthase activity	cellular_component		1.30729	1.421	0.113715	1.08201	0.771681	1	0.812173	1	0.113715
ENSMUSG00000024941	SCY1-like 1 (S. cerevisiae) [Source:MGI Symbol;Acc:MGI:1931787]	Scyl1	mmu-miR-134(RNAhybrid|miRanda), mmu-miR-140(RNAhybrid|miRanda), mmu-miR-145(RNAhybrid|miRanda), mmu-miR-149(miRanda), mmu-miR-183(RNAhybrid|miRanda), mmu-miR-187(RNAhybrid|miRanda), mmu-miR-192(RNAhybrid|miRanda), mmu-miR-203(miRanda), mmu-miR-218(RNAhybrid|miRanda), mmu-miR-24*(RNAhybrid|miRanda), mmu-miR-326(RNAhybrid|miRanda), mmu-miR-328(RNAhybrid|miRanda), mmu-miR-331(RNAhybrid|miRanda), mmu…		kinase|protein_coding	retrograde vesicle-mediated transport, Golgi to ER	protein kinase activity // protein binding // ATP binding	cytoplasm // ER-Golgi intermediate compartment // Golgi apparatus // cis-Golgi network // microtubule organizing center // COPI vesicle coat		5.13523	4.72289	-0.412339	-1.33084	0.276763	1	0.365916	1	0.412339
ENSMUSG00000024940	latent transforming growth factor beta binding protein 3 [Source:MGI Symbol;Acc:MGI:1101355]	Ltbp3	mmu-miR-101a(RNAhybrid|miRanda), mmu-miR-101b(RNAhybrid|miRanda), mmu-miR-103(RNAhybrid|miRanda), mmu-miR-107(RNAhybrid), mmu-miR-10a(RNAhybrid|miRanda), mmu-miR-10b(miRanda), mmu-miR-122a(RNAhybrid|miRanda), mmu-miR-125a(RNAhybrid|miRanda), mmu-miR-127(RNAhybrid), mmu-miR-133a(RNAhybrid|miRanda), mmu-miR-133b(RNAhybrid|miRanda), mmu-miR-134(RNAhybrid|miRanda), mmu-miR-139-5p(miRanda), mmu-miR-14…	extracellular	protein_coding	skeletal system development // transforming growth factor beta receptor signaling pathway // negative regulation of bone mineralization // negative regulation of chondrocyte differentiation // positive regulation of bone resorption // bone remodeling // bone morphogenesis // lung saccule development	calcium ion binding	extracellular region // proteinaceous extracellular matrix		3.88759	3.89347	0.00587981	1.00408	0.991911	1	0.993844	1	0.00587981
ENSMUSG00000024943	structural maintenance of chromosomes 5 [Source:MGI Symbol;Acc:MGI:2385088]	Smc5	mmu-miR-133a(RNAhybrid|miRanda), mmu-miR-133b(RNAhybrid|miRanda), mmu-miR-149(RNAhybrid|miRanda), mmu-miR-207(RNAhybrid), mmu-miR-296(RNAhybrid), mmu-miR-298(RNAhybrid|miRanda), mmu-miR-328(RNAhybrid|miRanda), mmu-miR-340-5p(TargetScan), mmu-miR-483(RNAhybrid|miRanda), mmu-miR-488*(RNAhybrid|miRanda), mmu-miR-503(RNAhybrid|miRanda), mmu-miR-539(TargetScan), mmu-miR-539-5p(TargetScan), mmu-miR-666…		protein_coding	telomere maintenance via recombination // double-strand break repair via homologous recombination // mitosis // positive regulation of maintenance of mitotic sister chromatid cohesion // positive regulation of mitotic metaphase/anaphase transition // cell division // cellular senescence	molecular_function // protein binding // ATP binding	chromosome, telomeric region // nucleus // PML body // Smc5-Smc6 complex		1.32248	1.7956	0.473121	1.38811	0.267263	1	0.372117	1	0.473121
ENSMUSG00000024942	calpain 1 [Source:MGI Symbol;Acc:MGI:88263]	Capn1	mmu-let-7a(miRanda), mmu-let-7b(miRanda), mmu-let-7c(miRanda), mmu-let-7d(miRanda), mmu-let-7e(miRanda), mmu-let-7f(miRanda), mmu-let-7g(miRanda), mmu-let-7i(miRanda), mmu-miR-124(TargetScan|miRanda), mmu-miR-1244(TargetScan), mmu-miR-124ab(TargetScan), mmu-miR-125a-5p(miRanda), mmu-miR-125b-5p(miRanda), mmu-miR-138(miRanda), mmu-miR-140(TargetScan|miRanda), mmu-miR-140-5p(TargetScan), mmu-miR-19…		protein_coding	proteolysis // receptor catabolic process	calcium-dependent cysteine-type endopeptidase activity // calcium ion binding // protein binding	cytoplasm // plasma membrane		2.18732	1.75414	-0.433181	-1.35021	0.152376	0.928664	0.180365	1	0.433181
ENSMUSG00000024944	ADP-ribosylation factor-like 2 [Source:MGI Symbol;Acc:MGI:1928393]	Arl2	mmu-let-7g(RNAhybrid|miRanda), mmu-let-7i(RNAhybrid), mmu-miR-103(pictar), mmu-miR-107(pictar), mmu-miR-122(miRanda), mmu-miR-122a(RNAhybrid|TargetScan|miRanda), mmu-miR-127(RNAhybrid|miRanda), mmu-miR-129-3p(RNAhybrid|miRanda), mmu-miR-133a(RNAhybrid|miRanda), mmu-miR-133b(RNAhybrid), mmu-miR-134(RNAhybrid), mmu-miR-138(RNAhybrid|TargetScan|miRanda), mmu-miR-141(RNAhybrid|miRanda), mmu-miR-149(R…	nucleus	protein_coding	GTP catabolic process // cell cycle // small GTPase mediated signal transduction // positive regulation of cell-substrate adhesion // regulation of microtubule polymerization // positive regulation of microtubule polymerization // negative regulation of GTPase activity // centrosome organization // maintenance of protein location in nucleus // tight junction assembly	GTPase activity // protein binding // GTP binding // GDP binding	nucleus // cytoplasm // mitochondrial intermembrane space // centrosome // lateral plasma membrane		6.68627	6.22985	-0.456423	-1.37214	0.118932	0.858259	0.130029	1	0.456423
ENSMUSG00000024947	multiple endocrine neoplasia 1 [Source:MGI Symbol;Acc:MGI:1316736]	Men1	mmu-let-7f(RNAhybrid|miRanda), mmu-let-7g(RNAhybrid|miRanda), mmu-let-7i(RNAhybrid|miRanda), mmu-miR-106a(miRanda), mmu-miR-106b(miRanda), mmu-miR-10a(RNAhybrid|miRanda), mmu-miR-125a(RNAhybrid|miRanda), mmu-miR-129-3p(RNAhybrid|miRanda), mmu-miR-133a(RNAhybrid|miRanda), mmu-miR-133b(RNAhybrid|miRanda), mmu-miR-138(RNAhybrid|TargetScan|miRanda), mmu-miR-140*(RNAhybrid|miRanda), mmu-miR-142-5p(RNA…		transcription regulator|protein_coding	negative regulation of transcription from RNA polymerase II promoter // MAPKKK cascade // ossification // leukocyte homeostasis // negative regulation of protein phosphorylation // osteoblast fate commitment // osteoblast development // chromatin remodeling // transcription, DNA-dependent // response to DNA damage stimulus // cell cycle arrest // brain development // negative regulation of cell p…	four-way junction DNA binding // Y-form DNA binding // DNA binding // chromatin binding // double-stranded DNA binding // protein binding // histone-lysine N-methyltransferase activity // protein binding, bridging // sequence-specific DNA binding // transcription regulatory region DNA binding // protein N-terminus binding // R-SMAD binding	chromatin // nucleus // cytoplasm // cytosol // nuclear matrix // cleavage furrow // histone methyltransferase complex // protein complex		3.20253	3.92684	0.724305	1.6521	0.131756	0.886474	0.23438	1	0.724305
ENSMUSG00000074220	zinc finger protein 382 [Source:MGI Symbol;Acc:MGI:3588204]	Zfp382	mmu-let-7a(miRanda), mmu-let-7f(miRanda), mmu-let-7i(miRanda), mmu-miR-129-5p(miRanda), mmu-miR-196b(miRanda), mmu-miR-205(miRanda), mmu-miR-224(miRanda), mmu-miR-340-5p(TargetScan), mmu-miR-361(miRanda), mmu-miR-504(miRanda), mmu-miR-543(miRanda), mmu-miR-590-3p(miRanda), mmu-miR-98(miRanda)	nucleus	transcription regulator|protein_coding	transcription, DNA-dependent // negative regulation of transcription, DNA-dependent	DNA binding // zinc ion binding	nucleus		0.873169	0.547302	-0.325867	-1.25342	0.707511	1	0.781789	1	0.325867
ENSMUSG00000024949	splicing factor 1 [Source:MGI Symbol;Acc:MGI:1095403]	Sf1	mmu-miR-1192(miRanda), mmu-miR-126*(pictar), mmu-miR-149(TargetScan|pictar), mmu-miR-15a(miRanda), mmu-miR-15b(miRanda), mmu-miR-16(miRanda), mmu-miR-182(miRanda), mmu-miR-184(TargetScan|miRanda|pictar), mmu-miR-185(TargetScan|miRanda), mmu-miR-186(pictar), mmu-miR-195(miRanda), mmu-miR-199a-5p(miRanda), mmu-miR-223(miRanda), mmu-miR-23a(pictar), mmu-miR-23b(pictar), mmu-miR-322(miRanda), mmu-miR…	nucleus	transcription regulator|splicing regulator|protein_coding	transcription, DNA-dependent // regulation of transcription, DNA-dependent // mRNA processing // RNA splicing // cell cycle process // male sex determination // Leydig cell differentiation // regulation of steroid biosynthetic process	RNA binding // zinc ion binding	nucleus // spliceosomal complex // cytoplasm		4.11573	4.56637	0.450641	1.36665	0.235969	1	0.324237	1	0.450641
ENSMUSG00000024948	mitogen-activated protein kinase kinase kinase kinase 2 [Source:MGI Symbol;Acc:MGI:1346883]	Map4k2	mmu-let-7a(miRanda), mmu-let-7b(miRanda), mmu-let-7c(miRanda), mmu-let-7d(miRanda), mmu-let-7e(miRanda), mmu-let-7f(miRanda), mmu-let-7g(miRanda), mmu-let-7i(miRanda), mmu-miR-1(pictar), mmu-miR-125a-3p(miRanda), mmu-miR-125a-5p(miRanda), mmu-miR-125b-5p(miRanda), mmu-miR-130a(miRanda), mmu-miR-136(miRanda), mmu-miR-137(TargetScan), mmu-miR-137ab(TargetScan), mmu-miR-145(TargetScan), mmu-miR-15a(…		kinase|protein_coding	protein phosphorylation // vesicle targeting // intracellular protein kinase cascade // activation of JUN kinase activity // innate immune response // positive regulation of JNK cascade	protein kinase activity // protein serine/threonine kinase activity // small GTPase regulator activity // protein binding // ATP binding // mitogen-activated protein kinase kinase kinase binding	Golgi membrane // basolateral plasma membrane		1.67015	2.14702	0.476874	1.39172	0.391762	1	0.51176	1	0.476874
ENSMUSG00000024143	ras homolog gene family, member Q [Source:MGI Symbol;Acc:MGI:1931553]	Rhoq	mmu-let-7a(miRanda), mmu-let-7c(miRanda), mmu-let-7e(miRanda), mmu-let-7g(miRanda), mmu-let-7i(miRanda), mmu-miR-101a(miRanda), mmu-miR-101b(miRanda), mmu-miR-10a(miRanda), mmu-miR-10b(miRanda), mmu-miR-1192(TargetScan|miRanda), mmu-miR-124(TargetScan|miRanda), mmu-miR-124ab(TargetScan), mmu-miR-125a-5p(TargetScan|miRanda), mmu-miR-125b-5p(TargetScan|miRanda), mmu-miR-1297(TargetScan), mmu-miR-13…		protein_coding	GTP catabolic process // small GTPase mediated signal transduction // insulin receptor signaling pathway // regulation of cell shape // actin cytoskeleton organization // cortical actin cytoskeleton organization // cellular response to insulin stimulus // positive regulation of transcription from RNA polymerase II promoter // negative regulation of glucose import // positive regulation of glucose…	GTPase activity // protein binding // profilin binding // GTP binding // GBD domain binding	cytoplasm // actin filament // plasma membrane // membrane raft		5.47905	4.848	-0.631052	-1.54869	0.130435	0.883457	0.217762	1	0.631052
ENSMUSG00000059539			mmu-miR-142-3p(mirbase)							0	0	Insufficient Expression	Insufficient Expression	1	1	1	1	0
ENSMUSG00000024142	MTOR associated protein, LST8 homolog (S. cerevisiae) [Source:MGI Symbol;Acc:MGI:1929514]	Mlst8	mmu-miR-1(miRanda), mmu-miR-125a-3p(miRanda), mmu-miR-130a(miRanda), mmu-miR-130b(miRanda), mmu-miR-148a(miRanda), mmu-miR-148b(miRanda), mmu-miR-150(miRanda), mmu-miR-152(miRanda), mmu-miR-19a(miRanda), mmu-miR-206(miRanda), mmu-miR-28(miRanda), mmu-miR-301a(miRanda), mmu-miR-301b(miRanda), mmu-miR-329(miRanda), mmu-miR-33(miRanda), mmu-miR-346(miRanda), mmu-miR-361(miRanda), mmu-miR-362-3p(miRa…		protein_coding	positive regulation of actin filament polymerization // positive regulation of TOR signaling cascade // regulation of Rac GTPase activity // regulation of actin cytoskeleton organization // positive regulation of peptidyl-tyrosine phosphorylation	protein binding	cytoplasm // TORC1 complex // TORC2 complex		3.07292	3.20603	0.133118	1.09666	0.626444	1	0.632267	1	0.133118
ENSMUSG00000059534	ubiquinol-cytochrome c reductase, complex III subunit X [Source:MGI Symbol;Acc:MGI:1913402]	Uqcr10	mmu-miR-141(miRanda), mmu-miR-200a(miRanda), mmu-miR-290-5p(miRanda), mmu-miR-292-5p(miRanda)		protein_coding	mitochondrial electron transport, ubiquinol to cytochrome c // biological_process	molecular_function	mitochondrion // mitochondrial inner membrane // mitochondrial respiratory chain complex III		11.7654	11.3286	-0.436843	-1.35364	0.124474	0.871626	0.126657	1	0.436843
ENSMUSG00000087432	predicted gene 15123 [Source:MGI Symbol;Acc:MGI:3705256]	Gm15123			antisense					0	0	Insufficient Expression	Insufficient Expression	1	1	1	1	0
ENSMUSG00000087433	predicted gene 14167 [Source:MGI Symbol;Acc:MGI:3651481]	Gm14167			antisense					1.66079	1.91348	0.252689	1.19143	0.657257	1	0.734962	1	0.252689
ENSMUSG00000051727	potassium channel tetramerisation domain containing 14 [Source:MGI Symbol;Acc:MGI:1289222]	Kctd14	mmu-miR-1192(miRanda), mmu-miR-129-5p(miRanda), mmu-miR-132(miRanda), mmu-miR-212(miRanda), mmu-miR-370(miRanda), mmu-miR-495(miRanda), mmu-miR-876-5p(miRanda), mmu-miR-9(miRanda)		protein_coding	biological_process // protein homooligomerization	molecular_function	cellular_component		1.07864	4.60182	3.52318	11.4969	0.000926042	0.473618	0.0113585	0.831757	3.52318
ENSMUSG00000051726	potassium voltage-gated channel, subfamily F, member 1 [Source:MGI Symbol;Acc:MGI:2687399]	Kcnf1	mmu-miR-10a(miRanda), mmu-miR-1192(miRanda), mmu-miR-125a-5p(miRanda), mmu-miR-125b-5p(miRanda), mmu-miR-141(miRanda), mmu-miR-149(miRanda), mmu-miR-150(miRanda), mmu-miR-153(miRanda), mmu-miR-15a(miRanda), mmu-miR-15b(miRanda), mmu-miR-16(miRanda), mmu-miR-182(miRanda), mmu-miR-185(miRanda), mmu-miR-18a(miRanda), mmu-miR-18b(miRanda), mmu-miR-193(miRanda), mmu-miR-195(miRanda), mmu-miR-19a(miRan…		protein_coding	protein homooligomerization	delayed rectifier potassium channel activity	voltage-gated potassium channel complex		0.151001	0.0595496	Insufficient Expression	Insufficient Expression	0.691888	1	0.629901	1	0.0914514
ENSMUSG00000051721	cDNA sequence BC068281 [Source:MGI Symbol;Acc:MGI:3040699]	BC068281	mmu-let-7g(miRanda), mmu-miR-1192(miRanda), mmu-miR-125a-3p(miRanda), mmu-miR-133a(miRanda), mmu-miR-133b(miRanda), mmu-miR-146a(miRanda), mmu-miR-146b(miRanda), mmu-miR-186(miRanda), mmu-miR-193(miRanda), mmu-miR-193b(miRanda), mmu-miR-199a-5p(miRanda), mmu-miR-19a(miRanda), mmu-miR-19b(miRanda), mmu-miR-200b(miRanda), mmu-miR-200c(miRanda), mmu-miR-221(miRanda), mmu-miR-222(miRanda), mmu-miR-22…		protein_coding	biological_process	molecular_function	cellular_component		0.386034	1.56925	1.18322	2.27083	0.0344476	0.601873	0.0986202	1	1.18322
ENSMUSG00000087437	predicted gene 13112 [Source:MGI Symbol;Acc:MGI:3701127]	Gm13112			antisense					0	0	Insufficient Expression	Insufficient Expression	1	1	1	1	0
ENSMUSG00000051723	ribosomal protein L31, pseudogene 13 [Source:MGI Symbol;Acc:MGI:3809036]	Rpl31-ps13			processed_pseudogene					0	0.756427	Insufficient Expression	Insufficient Expression	0.284463	1	0.42265	1	0.756427
ENSMUSG00000087435	predicted gene 16323 [Source:MGI Symbol;Acc:MGI:3826604]	Gm16323			antisense					0.843213	0.959455	Insufficient Expression	Insufficient Expression	0.562612	1	0.260072	1	0.116243
ENSMUSG00000043843	transmembrane protein 145 [Source:MGI Symbol;Acc:MGI:3607779]	Tmem145	mmu-miR-1271(TargetScan), mmu-miR-182(TargetScan|miRanda), mmu-miR-184(miRanda), mmu-miR-185(miRanda), mmu-miR-214(miRanda), mmu-miR-292-5p(miRanda), mmu-miR-31(TargetScan|miRanda), mmu-miR-507(TargetScan), mmu-miR-544(TargetScan), mmu-miR-544-3p(TargetScan), mmu-miR-544ab(TargetScan), mmu-miR-761(miRanda), mmu-miR-873(miRanda), mmu-miR-882(miRanda), mmu-miR-96(TargetScan|miRanda)	transmembrane	protein_coding	G-protein coupled receptor protein signaling pathway // biological_process // response to pheromone	molecular_function	cellular_component		0	0	Insufficient Expression	Insufficient Expression	1	1	1	1	0
ENSMUSG00000087439	predicted gene 15788 [Source:MGI Symbol;Acc:MGI:3783230]	Gm15788			antisense					0	0.412842	Insufficient Expression	Insufficient Expression	0.119059	0.858259	0.091253	1	0.412842
ENSMUSG00000051729	predicted gene 5087 [Source:MGI Symbol;Acc:MGI:3643653]	Gm5087	mmu-miR-101b(miRanda), mmu-miR-122(miRanda), mmu-miR-132(miRanda), mmu-miR-135a(miRanda), mmu-miR-135b(miRanda), mmu-miR-144(miRanda), mmu-miR-146a(miRanda), mmu-miR-146b(miRanda), mmu-miR-186(miRanda), mmu-miR-203(miRanda), mmu-miR-212(miRanda), mmu-miR-216a(miRanda), mmu-miR-324-5p(miRanda), mmu-miR-374(miRanda), mmu-miR-377(miRanda), mmu-miR-411(miRanda), mmu-miR-448(miRanda), mmu-miR-496(miRa…		protein_coding	biological_process	molecular_function	cellular_component		0	0	Insufficient Expression	Insufficient Expression	1	1	1	1	0
ENSMUSG00000051728	RIKEN cDNA 4930563D23 gene [Source:MGI Symbol;Acc:MGI:1922578]	4930563D23Rik	mmu-miR-100(miRanda), mmu-miR-10a(miRanda), mmu-miR-10b(miRanda), mmu-miR-1192(miRanda), mmu-miR-125a-3p(miRanda), mmu-miR-137(miRanda), mmu-miR-143(miRanda), mmu-miR-15a(miRanda), mmu-miR-15b(miRanda), mmu-miR-16(miRanda), mmu-miR-181a(miRanda), mmu-miR-181b(miRanda), mmu-miR-181c(miRanda), mmu-miR-181d(miRanda), mmu-miR-190(miRanda), mmu-miR-190b(miRanda), mmu-miR-192(miRanda), mmu-miR-195(miRa…		protein_coding	biological_process	molecular_function	cellular_component		0	0	Insufficient Expression	Insufficient Expression	1	1	1	1	0
ENSMUSG00000080808	predicted gene 12608 [Source:MGI Symbol;Acc:MGI:3652144]	Gm12608			processed_pseudogene					0	0	Insufficient Expression	Insufficient Expression	1	1	1	1	0
ENSMUSG00000080809	olfactory receptor 1273, pseudogene [Source:MGI Symbol;Acc:MGI:3031107]	Olfr1273-ps			unprocessed_pseudogene					0	0	Insufficient Expression	Insufficient Expression	1	1	1	1	0
ENSMUSG00000080802	predicted gene 13804 [Source:MGI Symbol;Acc:MGI:3651562]	Gm13804			processed_pseudogene					0	0.436794	Insufficient Expression	Insufficient Expression	0.315997	1	0.42265	1	0.436794
ENSMUSG00000080803	predicted gene 12683 [Source:MGI Symbol;Acc:MGI:3650644]	Gm12683			processed_pseudogene					0	0	Insufficient Expression	Insufficient Expression	1	1	1	1	0
ENSMUSG00000080800	predicted gene 11582 [Source:MGI Symbol;Acc:MGI:3652084]	Gm11582			processed_pseudogene					0.790726	1.34098	0.550256	1.46435	0.203187	1	0.30648	1	0.550256
ENSMUSG00000080801	predicted gene 13310 [Source:MGI Symbol;Acc:MGI:3650665]	Gm13310			processed_pseudogene					0	0.0275028	Insufficient Expression	Insufficient Expression	0.883294	1	0.42265	1	0.0275028
ENSMUSG00000080806	predicted gene 13005 [Source:MGI Symbol;Acc:MGI:3650102]	Gm13005			processed_pseudogene					0	0	Insufficient Expression	Insufficient Expression	1	1	1	1	0
ENSMUSG00000080807	predicted gene 13117 [Source:MGI Symbol;Acc:MGI:3701126]	Gm13117			processed_pseudogene					0	0.168759	Insufficient Expression	Insufficient Expression	0.482673	1	0.42265	1	0.168759
ENSMUSG00000080805	predicted gene 11219 [Source:MGI Symbol;Acc:MGI:3651487]	Gm11219			processed_pseudogene					0	0	Insufficient Expression	Insufficient Expression	1	1	1	1	0
ENSMUSG00000005615	phosphate cytidylyltransferase 1, choline, alpha isoform [Source:MGI Symbol;Acc:MGI:88557]	Pcyt1a	mmu-let-7d(RNAhybrid|miRanda), mmu-let-7e(RNAhybrid|miRanda), mmu-miR-103(RNAhybrid|miRanda), mmu-miR-122a(RNAhybrid|miRanda), mmu-miR-124a(RNAhybrid|miRanda), mmu-miR-133a(RNAhybrid|miRanda), mmu-miR-133b(RNAhybrid|miRanda), mmu-miR-149(RNAhybrid|miRanda), mmu-miR-150(RNAhybrid|miRanda), mmu-miR-151(RNAhybrid|miRanda), mmu-miR-152(RNAhybrid), mmu-miR-17-3p(RNAhybrid|miRanda), mmu-miR-182(RNAhybr…		protein_coding	phosphatidylcholine biosynthetic process // CDP-choline pathway // response to abiotic stimulus	catalytic activity // choline-phosphate cytidylyltransferase activity // protein binding // lipid binding // protein homodimerization activity	endoplasmic reticulum membrane // cytosol // glycogen granule		3.85423	2.77469	-1.07954	-2.11336	0.0149506	0.533538	0.0393536	0.951105	1.07954
ENSMUSG00000005610	eukaryotic translation initiation factor 4, gamma 2 [Source:MGI Symbol;Acc:MGI:109207]	Eif4g2	mmu-let-7(TargetScan), mmu-let-7a(RNAhybrid|TargetScan|miRanda), mmu-let-7b(RNAhybrid|TargetScan|miRanda), mmu-let-7c(RNAhybrid|TargetScan|miRanda), mmu-let-7d(RNAhybrid|TargetScan|miRanda), mmu-let-7e(RNAhybrid|TargetScan|miRanda), mmu-let-7f(TargetScan|miRanda), mmu-let-7g(TargetScan|miRanda), mmu-let-7i(miRanda), mmu-miR-101(TargetScan), mmu-miR-101ab(TargetScan), mmu-miR-106a(RNAhybrid|Target…		protein_coding	RNA metabolic process	DNA binding // RNA binding // translation initiation factor activity // protein binding	cytoplasm		7.1764	7.05797	-0.118422	-1.08555	0.778394	1	0.821096	1	0.118422
ENSMUSG00000005611	MRV integration site 1 [Source:MGI Symbol;Acc:MGI:1338023]	Mrvi1	mmu-miR-124(miRanda), mmu-miR-133abc(TargetScan), mmu-miR-140(miRanda), mmu-miR-141(miRanda), mmu-miR-142-3p(miRanda), mmu-miR-144(miRanda), mmu-miR-145(miRanda), mmu-miR-150(miRanda), mmu-miR-155(miRanda), mmu-miR-183(TargetScan|miRanda), mmu-miR-18a(miRanda), mmu-miR-18b(miRanda), mmu-miR-200a(miRanda), mmu-miR-200b(miRanda), mmu-miR-200c(miRanda), mmu-miR-204(pictar), mmu-miR-211(pictar), mmu-…	transmembrane	protein_coding		protein binding	integral to membrane // sarcoplasmic reticulum // perinuclear region of cytoplasm		0.102817	1.39221	1.2894	2.44426	0.0075459	0.506919	0.0236858	0.892041	1.2894
ENSMUSG00000090665	glutamate decarboxylase 1, pseudogene [Source:MGI Symbol;Acc:MGI:95633]	Gad1-ps			protein_coding	carboxylic acid metabolic process	carboxy-lyase activity // pyridoxal phosphate binding			0	0.0106325	Insufficient Expression	Insufficient Expression	0.954399	1	0.42265	1	0.0106325
ENSMUSG00000040576	Williams-Beuren syndrome chromosome region 28 (human) [Source:MGI Symbol;Acc:MGI:1923879]	Wbscr28		transmembrane	protein_coding	biological_process	molecular_function	cellular_component // integral to membrane		0	0	Insufficient Expression	Insufficient Expression	1	1	1	1	0
ENSMUSG00000040570	RUN domain containing 3B [Source:MGI Symbol;Acc:MGI:2685286]	Rundc3b	mmu-let-7g(miRanda), mmu-let-7i(miRanda), mmu-miR-1(miRanda), mmu-miR-101a(miRanda), mmu-miR-101b(miRanda), mmu-miR-1192(miRanda), mmu-miR-124(miRanda), mmu-miR-125a-3p(miRanda), mmu-miR-1271(TargetScan), mmu-miR-128(miRanda), mmu-miR-144(miRanda), mmu-miR-146a(miRanda), mmu-miR-148a(miRanda), mmu-miR-148b(miRanda), mmu-miR-152(miRanda), mmu-miR-153(miRanda), mmu-miR-182(TargetScan), mmu-miR-196b…		protein_coding	biological_process	molecular_function	cellular_component		0.0882565	0	Insufficient Expression	Insufficient Expression	0.662454	1	0.42265	1	0.0882565
ENSMUSG00000051098	metallo-beta-lactamase domain containing 2 [Source:MGI Symbol;Acc:MGI:1920102]	Mblac2	mmu-miR-101a(miRanda), mmu-miR-101b(miRanda), mmu-miR-1192(TargetScan|miRanda), mmu-miR-140(miRanda), mmu-miR-141(miRanda), mmu-miR-181a(miRanda), mmu-miR-181abcd(TargetScan), mmu-miR-181b(miRanda), mmu-miR-181c(miRanda), mmu-miR-181d(miRanda), mmu-miR-182(miRanda), mmu-miR-186(miRanda), mmu-miR-196a(miRanda), mmu-miR-196b(miRanda), mmu-miR-199a-5p(miRanda), mmu-miR-200a(miRanda), mmu-miR-200b(mi…		protein_coding	biological_process	hydrolase activity	cellular_component		2.21705	1.6171	-0.599952	-1.51567	0.0533479	0.683199	0.0599534	0.999361	0.599952
ENSMUSG00000051095	olfactory receptor 986 [Source:MGI Symbol;Acc:MGI:3030820]	Olfr986			protein_coding	G-protein coupled receptor protein signaling pathway // sensory perception of smell // detection of chemical stimulus involved in sensory perception of smell	G-protein coupled receptor activity // olfactory receptor activity	plasma membrane // integral to membrane		0	0	Insufficient Expression	Insufficient Expression	1	1	1	1	0
ENSMUSG00000082523	predicted gene 12667 [Source:MGI Symbol;Acc:MGI:3651935]	Gm12667			processed_pseudogene					0	0	Insufficient Expression	Insufficient Expression	1	1	1	1	0
ENSMUSG00000082522										0	0	Insufficient Expression	Insufficient Expression	1	1	1	1	0
ENSMUSG00000082520	predicted gene 13349 [Source:MGI Symbol;Acc:MGI:3649966]	Gm13349			processed_pseudogene					0	0.228484	Insufficient Expression	Insufficient Expression	0.41065	1	0.42265	1	0.228484
ENSMUSG00000082527	predicted gene 8200 [Source:MGI Symbol;Acc:MGI:3643346]	Gm8200			processed_pseudogene					0	0	Insufficient Expression	Insufficient Expression	1	1	1	1	0
ENSMUSG00000082526	predicted gene 14067 [Source:MGI Symbol;Acc:MGI:3649384]	Gm14067			processed_pseudogene					0	0	Insufficient Expression	Insufficient Expression	1	1	1	1	0
ENSMUSG00000082524	predicted pseudogene 6272 [Source:MGI Symbol;Acc:MGI:3643871]	Gm6272			processed_pseudogene					0	0	Insufficient Expression	Insufficient Expression	1	1	1	1	0
ENSMUSG00000044231	NHL repeat containing 1 [Source:MGI Symbol;Acc:MGI:2145264]	Nhlrc1	mmu-miR-106a(miRanda), mmu-miR-106b(miRanda), mmu-miR-138(miRanda), mmu-miR-140(miRanda), mmu-miR-150(miRanda), mmu-miR-17(miRanda), mmu-miR-184(miRanda), mmu-miR-185(miRanda), mmu-miR-204(miRanda), mmu-miR-20a(miRanda), mmu-miR-20b(miRanda), mmu-miR-211(miRanda), mmu-miR-23a(miRanda), mmu-miR-23b(miRanda), mmu-miR-27a(miRanda), mmu-miR-27b(miRanda), mmu-miR-291a-3p(miRanda), mmu-miR-294(miRanda)…	nucleus	protein_coding	protein polyubiquitination // positive regulation of protein ubiquitination // proteasomal ubiquitin-dependent protein catabolic process	ubiquitin-protein ligase activity // protein binding // zinc ion binding	nucleus // endoplasmic reticulum // perinuclear region of cytoplasm		2.36317	2.18926	-0.173907	-1.12811	0.783091	1	0.835474	1	0.173907
ENSMUSG00000046932	vomeronasal 1 receptor 193 [Source:MGI Symbol;Acc:MGI:2159695]	Vmn1r193			protein_coding	response to pheromone	pheromone binding // pheromone receptor activity	integral to plasma membrane		0	0	Insufficient Expression	Insufficient Expression	1	1	1	1	0
ENSMUSG00000082528	predicted gene 15182 [Source:MGI Symbol;Acc:MGI:3705533]	Gm15182			processed_pseudogene					0.220139	0.08328	Insufficient Expression	Insufficient Expression	0.528407	1	0.375536	1	0.136859
ENSMUSG00000046934	citrate synthase like [Source:MGI Symbol;Acc:MGI:1919082]	Csl	mmu-miR-1192(miRanda)		protein_coding	tricarboxylic acid cycle // biological_process // cellular carbohydrate metabolic process	molecular_function // citrate (Si)-synthase activity	mitochondrion		0.0911502	0.0185158	Insufficient Expression	Insufficient Expression	0.700618	1	0.0907009	1	0.0726344
ENSMUSG00000041341	autophagy related 2B [Source:MGI Symbol;Acc:MGI:1923809]	Atg2b	mmu-let-7i(RNAhybrid|miRanda), mmu-miR-101a(RNAhybrid|miRanda), mmu-miR-101b(miRanda), mmu-miR-103(RNAhybrid|miRanda), mmu-miR-106a(RNAhybrid|TargetScan|miRanda), mmu-miR-106b(RNAhybrid|TargetScan|miRanda), mmu-miR-107(RNAhybrid|miRanda), mmu-miR-10a(RNAhybrid|miRanda), mmu-miR-122(miRanda), mmu-miR-124a(RNAhybrid|miRanda), mmu-miR-125b(RNAhybrid|miRanda), mmu-miR-128a(RNAhybrid|miRanda), mmu-miR…		protein_coding	autophagy // biological_process	molecular_function	cellular_component		0.814978	0.97235	Insufficient Expression	Insufficient Expression	0.467177	1	0.299318	1	0.157372
ENSMUSG00000026548	SLAM family member 9 [Source:MGI Symbol;Acc:MGI:1923692]	Slamf9	mmu-miR-103(miRanda), mmu-miR-106a(miRanda), mmu-miR-106b(miRanda), mmu-miR-107(miRanda), mmu-miR-1192(miRanda), mmu-miR-15a(miRanda), mmu-miR-15b(miRanda), mmu-miR-16(miRanda), mmu-miR-17(miRanda), mmu-miR-195(miRanda), mmu-miR-200b(miRanda), mmu-miR-200c(miRanda), mmu-miR-20a(miRanda), mmu-miR-20b(miRanda), mmu-miR-322(miRanda), mmu-miR-346(miRanda), mmu-miR-429(miRanda), mmu-miR-486(miRanda), …	transmembrane	protein_coding	biological_process	molecular_function // receptor activity	cellular_component // integral to membrane		1.75621	1.91302	0.15681	1.11482	0.805262	1	0.852545	1	0.15681
ENSMUSG00000026542	serum amyloid P-component [Source:MGI Symbol;Acc:MGI:98229]	Apcs	mmu-miR-182(miRanda), mmu-miR-185(miRanda), mmu-miR-190(miRanda), mmu-miR-190b(miRanda), mmu-miR-381(miRanda), mmu-miR-876-5p(miRanda), mmu-miR-882(miRanda), mmu-miR-96(miRanda)	extracellular	protein_coding	protein complex assembly	metal ion binding	extracellular space // extracellular matrix // protein complex		0.500541	0	Insufficient Expression	Insufficient Expression	0.305175	1	0.42265	1	0.500541
ENSMUSG00000026547	transgelin 2 [Source:MGI Symbol;Acc:MGI:1312985]	Tagln2	mmu-miR-1(miRanda), mmu-miR-103(miRanda), mmu-miR-107(miRanda), mmu-miR-128(miRanda), mmu-miR-133a(miRanda), mmu-miR-133abc(TargetScan), mmu-miR-133b(miRanda), mmu-miR-145(TargetScan|miRanda), mmu-miR-17(miRanda), mmu-miR-185(miRanda), mmu-miR-1ab(TargetScan), mmu-miR-206(TargetScan|miRanda), mmu-miR-20a(miRanda), mmu-miR-20b(miRanda), mmu-miR-22(miRanda), mmu-miR-374(miRanda), mmu-miR-491(miRand…		protein_coding	muscle organ development	protein binding	plasma membrane // nuclear membrane		5.42206	5.7087	0.28664	1.2198	0.741583	1	0.807683	1	0.28664
ENSMUSG00000026546	coiled-coil domain containing 19 [Source:MGI Symbol;Acc:MGI:1919120]	Ccdc19	mmu-miR-1(miRanda), mmu-miR-15a(miRanda), mmu-miR-15abc(TargetScan), mmu-miR-15b(miRanda), mmu-miR-16(TargetScan|miRanda), mmu-miR-16abc(TargetScan), mmu-miR-1907(TargetScan), mmu-miR-195(TargetScan|miRanda), mmu-miR-203(miRanda), mmu-miR-206(miRanda), mmu-miR-322(TargetScan|miRanda), mmu-miR-424(TargetScan), mmu-miR-497(TargetScan|miRanda), mmu-miR-503(TargetScan|miRanda)		protein_coding	biological_process	molecular_function	cellular_component		0.318634	0.65062	Insufficient Expression	Insufficient Expression	0.530925	1	0.629252	1	0.331985
ENSMUSG00000026544	dual specificity phosphatase 23 [Source:MGI Symbol;Acc:MGI:1915690]	Dusp23	mmu-miR-125a-5p(miRanda), mmu-miR-125b-5p(miRanda), mmu-miR-129-5p(miRanda), mmu-miR-135a(miRanda), mmu-miR-135b(miRanda), mmu-miR-138(miRanda), mmu-miR-140(miRanda), mmu-miR-184(miRanda), mmu-miR-185(miRanda), mmu-miR-24(miRanda), mmu-miR-351(miRanda), mmu-miR-485(miRanda), mmu-miR-542-3p(miRanda), mmu-miR-653(miRanda), mmu-miR-7a(miRanda), mmu-miR-7b(miRanda), mmu-miR-876-3p(miRanda), mmu-miR-8…	nucleus	receptor|protein_coding		protein tyrosine phosphatase activity // protein tyrosine/serine/threonine phosphatase activity	nucleus // cytosol // intracellular membrane-bounded organelle		5.25506	4.51036	-0.744699	-1.67563	0.309747	1	0.448035	1	0.744699
ENSMUSG00000059395	NFKB activating protein-like [Source:MGI Symbol;Acc:MGI:1913957]	Nkapl	mmu-miR-106a(miRanda), mmu-miR-106b(miRanda), mmu-miR-1192(miRanda), mmu-miR-128(miRanda), mmu-miR-17(miRanda), mmu-miR-20a(miRanda), mmu-miR-20b(miRanda), mmu-miR-291a-3p(miRanda), mmu-miR-294(miRanda), mmu-miR-295(miRanda), mmu-miR-302a(miRanda), mmu-miR-302b(miRanda), mmu-miR-302d(miRanda), mmu-miR-495(miRanda), mmu-miR-590-3p(miRanda), mmu-miR-93(miRanda)		protein_coding	biological_process	molecular_function	cellular_component		0.764736	1.7805	1.01577	2.02198	0.0352306	0.604852	0.0905954	1	1.01577
ENSMUSG00000059397	olfactory receptor 54 [Source:MGI Symbol;Acc:MGI:1333750]	Olfr54			protein_coding	G-protein coupled receptor protein signaling pathway // sensory perception of smell // detection of chemical stimulus involved in sensory perception of smell	G-protein coupled receptor activity // olfactory receptor activity	plasma membrane // integral to membrane		0	0	Insufficient Expression	Insufficient Expression	1	1	1	1	0
ENSMUSG00000031424	killer cell immunoglobulin-like receptor, three domains, long cytoplasmic tail, 1 [Source:MGI Symbol;Acc:MGI:2652397]	Kir3dl1	mmu-miR-101a(miRanda), mmu-miR-101b(miRanda), mmu-miR-132(miRanda), mmu-miR-135a(miRanda), mmu-miR-135b(miRanda), mmu-miR-144(miRanda), mmu-miR-146a(miRanda), mmu-miR-146b(miRanda), mmu-miR-205(miRanda), mmu-miR-212(miRanda), mmu-miR-216a(miRanda), mmu-miR-217(miRanda), mmu-miR-221(miRanda), mmu-miR-222(miRanda), mmu-miR-223(miRanda), mmu-miR-24(miRanda), mmu-miR-30a(miRanda), mmu-miR-30b(miRanda…	transmembrane	protein_coding	biological_process	molecular_function	cellular_component		0	0	Insufficient Expression	Insufficient Expression	1	1	1	1	0
ENSMUSG00000000326	catechol-O-methyltransferase [Source:MGI Symbol;Acc:MGI:88470]	Comt	mmu-miR-140(miRanda), mmu-miR-184(miRanda), mmu-miR-199a-5p(miRanda), mmu-miR-204(miRanda), mmu-miR-211(miRanda), mmu-miR-217(miRanda), mmu-miR-499-5p(TargetScan), mmu-miR-876-3p(miRanda)	transmembrane	protein_coding	catecholamine metabolic process // female pregnancy // learning // estrogen metabolic process // catechol metabolic process // response to organic cyclic compound // response to lipopolysaccharide // neurotransmitter catabolic process // dopamine metabolic process // dopamine catabolic process // response to drug // negative regulation of dopamine metabolic process // response to pain // multicel…	magnesium ion binding // catechol O-methyltransferase activity	mitochondrion // plasma membrane // membrane // integral to membrane // intracellular membrane-bounded organelle		9.67424	8.41493	-1.25931	-2.39381	0.0201924	0.545349	0.065626	1	1.25931
ENSMUSG00000003617	ceruloplasmin [Source:MGI Symbol;Acc:MGI:88476]	Cp	mmu-miR-103(miRanda), mmu-miR-107(miRanda), mmu-miR-10a(miRanda), mmu-miR-10b(miRanda), mmu-miR-125a(RNAhybrid|miRanda), mmu-miR-125a-5p(miRanda), mmu-miR-125b-5p(miRanda), mmu-miR-127(RNAhybrid|miRanda), mmu-miR-128(miRanda), mmu-miR-129-5p(miRanda), mmu-miR-134(RNAhybrid|miRanda), mmu-miR-135a(miRanda), mmu-miR-135b(miRanda), mmu-miR-138(miRanda), mmu-miR-142-3p(miRanda), mmu-miR-143(RNAhybrid|…	extracellular	protein_coding	copper ion transport // cellular iron ion homeostasis	ferroxidase activity // copper ion binding // chaperone binding	extracellular space		4.50511	5.75398	1.24887	2.37656	0.0508141	0.674483	0.135814	1	1.24887
ENSMUSG00000007107	ATPase, Na+/K+ transporting, alpha 4 polypeptide [Source:MGI Symbol;Acc:MGI:1351335]	Atp1a4		transmembrane	protein_coding	ATP biosynthetic process // sodium ion transport // spermatogenesis // fertilization // sperm motility // regulation of cellular pH // regulation of membrane potential	sodium // ATP binding // metal ion binding	cellular_component // plasma membrane // integral to membrane		2.06406	0.81127	-1.25279	-2.38301	0.186817	0.993056	0.330077	1	1.25279
ENSMUSG00000084275	predicted pseudogene 5396 [Source:MGI Symbol;Acc:MGI:3646589]	Gm5396			processed_pseudogene					0.304107	0.458591	Insufficient Expression	Insufficient Expression	0.751855	1	0.805282	1	0.154484
ENSMUSG00000084274	predicted pseudogene 12504 [Source:MGI Symbol;Acc:MGI:3651567]	Gm12504			processed_transcript|transcribed_processed_pseudogene					0.698502	2.57808	1.87958	3.67968	0.00238631	0.473618	0.0126514	0.847586	1.87958
ENSMUSG00000084277	predicted gene 11702 [Source:MGI Symbol;Acc:MGI:3649846]	Gm11702			processed_pseudogene					0	0	Insufficient Expression	Insufficient Expression	1	1	1	1	0
ENSMUSG00000084276	predicted gene 8317 [Source:MGI Symbol;Acc:MGI:3646695]	Gm8317			processed_pseudogene					1.08093	1.49307	0.412137	1.33066	0.475415	1	0.58642	1	0.412137
ENSMUSG00000084271	predicted gene 14846 [Source:MGI Symbol;Acc:MGI:3705595]	Gm14846			processed_pseudogene					0	0	Insufficient Expression	Insufficient Expression	1	1	1	1	0
ENSMUSG00000084270	predicted gene 15177 [Source:MGI Symbol;Acc:MGI:3705527]	Gm15177			processed_pseudogene					0	0	Insufficient Expression	Insufficient Expression	1	1	1	1	0
ENSMUSG00000084273	predicted gene 12628 [Source:MGI Symbol;Acc:MGI:3650568]	Gm12628			unprocessed_pseudogene					0	0	Insufficient Expression	Insufficient Expression	1	1	1	1	0
ENSMUSG00000084272	predicted gene 13224 [Source:MGI Symbol;Acc:MGI:3652162]	Gm13224			processed_pseudogene					0	0	Insufficient Expression	Insufficient Expression	1	1	1	1	0
ENSMUSG00000084279	predicted gene 13232 [Source:MGI Symbol;Acc:MGI:3649252]	Gm13232			processed_pseudogene					0	0	Insufficient Expression	Insufficient Expression	1	1	1	1	0
ENSMUSG00000084278	predicted gene 12189 [Source:MGI Symbol;Acc:MGI:3650668]	Gm12189			processed_pseudogene					0	0	Insufficient Expression	Insufficient Expression	1	1	1	1	0
ENSMUSG00000003824	synaptonemal complex central element protein 2 [Source:MGI Symbol;Acc:MGI:1919096]	Syce2	mmu-miR-143(miRanda), mmu-miR-23a(miRanda), mmu-miR-23b(miRanda), mmu-miR-290-5p(miRanda), mmu-miR-292-5p(miRanda), mmu-miR-299(miRanda), mmu-miR-367(miRanda), mmu-miR-494(miRanda), mmu-miR-543(miRanda)		protein_coding	meiotic prophase I // synaptonemal complex assembly // cell division	protein binding	synaptonemal complex // central element // nucleoplasm		2.60186	4.79471	2.19286	4.5721	0.0125985	0.530653	0.0605822	0.999361	2.19286
ENSMUSG00000002059	RAB34, member of RAS oncogene family [Source:MGI Symbol;Acc:MGI:104606]	Rab34	mmu-let-7c(RNAhybrid|miRanda), mmu-miR-103(RNAhybrid|miRanda), mmu-miR-107(RNAhybrid|miRanda), mmu-miR-10a(RNAhybrid|miRanda), mmu-miR-124(TargetScan|miRanda), mmu-miR-124a(RNAhybrid|TargetScan|miRanda|pictar), mmu-miR-124ab(TargetScan), mmu-miR-125a(RNAhybrid|miRanda), mmu-miR-125b(RNAhybrid|miRanda), mmu-miR-1271(TargetScan), mmu-miR-128(TargetScan|miRanda), mmu-miR-128ab(TargetScan), mmu-miR-1…		protein_coding	GTP catabolic process // endocytosis // small GTPase mediated signal transduction // protein transport // phagosome maturation // phagosome-lysosome fusion	GTPase activity // GTP binding // guanyl nucleotide binding	ruffle // early endosome // phagocytic vesicle		5.37595	5.51786	0.141911	1.10337	0.846868	1	0.885568	1	0.141911
ENSMUSG00000002058	unc-119 homolog (C. elegans) [Source:MGI Symbol;Acc:MGI:1328357]	Unc119	mmu-miR-127(miRanda), mmu-miR-143(miRanda), mmu-miR-24(miRanda), mmu-miR-342-3p(miRanda)		protein_coding	visual perception // lipoprotein transport // response to stimulus	protein binding // lipid binding	cytoplasm // centrosome		4.56978	4.58442	0.0146432	1.0102	0.968619	1	0.973892	1	0.0146432
ENSMUSG00000002057	forkhead box N1 [Source:MGI Symbol;Acc:MGI:102949]	Foxn1	mmu-miR-10a(RNAhybrid|miRanda), mmu-miR-124(miRanda), mmu-miR-124a(RNAhybrid|TargetScan|miRanda), mmu-miR-125a(RNAhybrid|TargetScan|miRanda), mmu-miR-125a-5p(miRanda), mmu-miR-125b(TargetScan|miRanda), mmu-miR-125b-5p(miRanda), mmu-miR-134(RNAhybrid), mmu-miR-138(RNAhybrid|miRanda), mmu-miR-142-3p(RNAhybrid|TargetScan|miRanda), mmu-miR-143(RNAhybrid), mmu-miR-145(RNAhybrid|miRanda), mmu-miR-146(R…		transcription regulator|protein_coding	negative regulation of transcription from RNA polymerase II promoter // hair follicle development // lymphocyte homeostasis // pattern specification process // cell proliferation // epidermis development // embryo development // keratinocyte differentiation // regulation of T cell differentiation in thymus // nail development // thymus development // epithelial cell proliferation // regulation of…	double-stranded DNA binding // sequence-specific enhancer binding RNA polymerase II transcription factor activity // transcription factor binding // DNA bending activity // sequence-specific DNA binding	transcription factor complex		0	0	Insufficient Expression	Insufficient Expression	1	1	1	1	0
ENSMUSG00000002055	sperm associated antigen 5 [Source:MGI Symbol;Acc:MGI:1927470]	Spag5	mmu-miR-129-5p(miRanda), mmu-miR-181a(miRanda), mmu-miR-217(miRanda), mmu-miR-296-3p(miRanda), mmu-miR-410(miRanda)	nucleus	protein_coding	mitotic sister chromatid segregation // mitotic anaphase // spindle organization // chromosome segregation // cell division // regulation of attachment of spindle microtubules to kinetochore	protein binding // microtubule binding	kinetochore // condensed chromosome kinetochore // spindle pole // nucleus // cytoplasm // spindle // spindle microtubule // microtubule plus end		0.505648	1.85891	1.35326	2.55489	0.00686337	0.506919	0.0233826	0.892041	1.35326
ENSMUSG00000002052	suppressor of Ty 6 [Source:MGI Symbol;Acc:MGI:107726]	Supt6	mmu-let-7e(RNAhybrid|miRanda), mmu-let-7g(RNAhybrid), mmu-miR-101a(RNAhybrid|miRanda), mmu-miR-101b(RNAhybrid|miRanda), mmu-miR-103(RNAhybrid|miRanda), mmu-miR-122a(RNAhybrid), mmu-miR-125a-3p(miRanda), mmu-miR-132(RNAhybrid|miRanda), mmu-miR-133a(RNAhybrid|miRanda), mmu-miR-133b(RNAhybrid|miRanda), mmu-miR-135a(RNAhybrid|miRanda), mmu-miR-135b(RNAhybrid|miRanda), mmu-miR-138(RNAhybrid|miRanda), …	nucleus	transcription regulator|protein_coding	transcription, DNA-dependent // regulation of transcription from RNA polymerase II promoter // regulation of transcription elongation, DNA-dependent	RNA binding // hydrolase activity, acting on ester bonds	nucleus		1.57009	1.80165	0.231561	1.1741	0.554115	1	0.627671	1	0.231561
ENSMUSG00000083728	predicted gene 13854 [Source:MGI Symbol;Acc:MGI:3651023]	Gm13854			processed_pseudogene					0	0	Insufficient Expression	Insufficient Expression	1	1	1	1	0
ENSMUSG00000083729	SH3 domain protein 2C, pseudogene 1 [Source:MGI Symbol;Acc:MGI:1313300]	Sh3d2c-ps1			processed_pseudogene					0	0	Insufficient Expression	Insufficient Expression	1	1	1	1	0
ENSMUSG00000083722	G protein-coupled receptor 144 [Source:MGI Symbol;Acc:MGI:2685845]	Gpr144			transcribed_unprocessed_pseudogene					0	0	Insufficient Expression	Insufficient Expression	1	1	1	1	0
ENSMUSG00000083723	predicted gene 11671 [Source:MGI Symbol;Acc:MGI:3649865]	Gm11671			processed_pseudogene					0	0.220493	Insufficient Expression	Insufficient Expression	0.418255	1	0.42265	1	0.220493
ENSMUSG00000083720	predicted gene 12901 [Source:MGI Symbol;Acc:MGI:3650176]	Gm12901			processed_pseudogene					0.0882444	0	Insufficient Expression	Insufficient Expression	0.662491	1	0.42265	1	0.0882444
ENSMUSG00000083721	predicted gene 7700 [Source:MGI Symbol;Acc:MGI:3646508]	Gm7700			processed_pseudogene					0	0	Insufficient Expression	Insufficient Expression	1	1	1	1	0
ENSMUSG00000083726										0	0	Insufficient Expression	Insufficient Expression	1	1	1	1	0
ENSMUSG00000083727	predicted gene 11887 [Source:MGI Symbol;Acc:MGI:3651110]	Gm11887			processed_pseudogene					0	0	Insufficient Expression	Insufficient Expression	1	1	1	1	0
ENSMUSG00000083725	predicted gene 11865 [Source:MGI Symbol;Acc:MGI:3650453]	Gm11865			processed_pseudogene					0	0	Insufficient Expression	Insufficient Expression	1	1	1	1	0
ENSMUSG00000016356	collagen, type XX, alpha 1 [Source:MGI Symbol;Acc:MGI:1920618]	Col20a1	mmu-miR-291a-3p(miRanda), mmu-miR-294(miRanda), mmu-miR-295(miRanda), mmu-miR-29b(miRanda), mmu-miR-29c(miRanda), mmu-miR-302a(miRanda), mmu-miR-302b(miRanda), mmu-miR-302d(miRanda), mmu-miR-326(miRanda), mmu-miR-330(miRanda)	extracellular	protein_coding	biological_process	molecular_function	cellular_component // collagen // extracellular space		0.151929	0.117551	Insufficient Expression	Insufficient Expression	0.866985	1	0.776823	1	0.0343787
ENSMUSG00000081388	predicted gene 11801 [Source:MGI Symbol;Acc:MGI:3650652]	Gm11801			processed_pseudogene					0	0	Insufficient Expression	Insufficient Expression	1	1	1	1	0
ENSMUSG00000081389	predicted gene 13368 [Source:MGI Symbol;Acc:MGI:3651966]	Gm13368			processed_pseudogene					0.119822	0	Insufficient Expression	Insufficient Expression	0.577434	1	0.42265	1	0.119822
ENSMUSG00000081382	ribosomal protein L18, pseudogene 1 [Source:MGI Symbol;Acc:MGI:98018]	Rpl18-ps1			processed_pseudogene					1.22993	1.08361	-0.146317	-1.10674	0.696722	1	0.746356	1	0.146317
ENSMUSG00000081383	predicted gene 5742 [Source:MGI Symbol;Acc:MGI:3648738]	Gm5742			processed_pseudogene					0.0958015	0.313159	Insufficient Expression	Insufficient Expression	0.517692	1	0.575144	1	0.217357
ENSMUSG00000081380										0	0	Insufficient Expression	Insufficient Expression	1	1	1	1	0
ENSMUSG00000081381	predicted gene 5752 [Source:MGI Symbol;Acc:MGI:3642928]	Gm5752			processed_pseudogene					0	0	Insufficient Expression	Insufficient Expression	1	1	1	1	0
ENSMUSG00000081386	predicted gene 15160 [Source:MGI Symbol;Acc:MGI:3705557]	Gm15160			processed_pseudogene					0	0	Insufficient Expression	Insufficient Expression	1	1	1	1	0
ENSMUSG00000081384	predicted gene 12752 [Source:MGI Symbol;Acc:MGI:3650845]	Gm12752			processed_pseudogene					0.10531	0.168198	Insufficient Expression	Insufficient Expression	0.7993	1	0.78134	1	0.0628879
ENSMUSG00000064302	CLIP associating protein 1 [Source:MGI Symbol;Acc:MGI:1923957]	Clasp1	mmu-miR-101a(miRanda), mmu-miR-106a(miRanda), mmu-miR-10a(miRanda), mmu-miR-10b(miRanda), mmu-miR-1192(TargetScan|miRanda), mmu-miR-125a-3p(miRanda), mmu-miR-125a-5p(miRanda), mmu-miR-125b-5p(miRanda), mmu-miR-128(miRanda), mmu-miR-132(miRanda), mmu-miR-134(miRanda), mmu-miR-135a(pictar), mmu-miR-135a-5p(TargetScan), mmu-miR-135ab(TargetScan), mmu-miR-135b(pictar), mmu-miR-136(miRanda), mmu-miR-1…		protein_coding	microtubule cytoskeleton organization // microtubule bundle formation // microtubule nucleation // negative regulation of microtubule depolymerization // mitosis // exit from mitosis // microtubule organizing center organization // negative regulation of microtubule polymerization or depolymerization // microtubule anchoring // establishment of spindle orientation // cell division	protein binding // microtubule binding // kinetochore binding // microtubule plus-end binding	kinetochore // condensed chromosome kinetochore // Golgi apparatus // centrosome // spindle microtubule // cytoplasmic microtubule // cell cortex // cortical microtubule cytoskeleton // centrosomal corona		0.563667	0.129161	Insufficient Expression	Insufficient Expression	0.402501	1	0.517319	1	0.434506
ENSMUSG00000064307	leucine rich repeat containing 51 [Source:MGI Symbol;Acc:MGI:1916608]	Lrrc51	mmu-let-7a(RNAhybrid|miRanda), mmu-let-7d(RNAhybrid|miRanda), mmu-let-7e(RNAhybrid|miRanda), mmu-miR-122a(RNAhybrid), mmu-miR-129-3p(RNAhybrid|miRanda), mmu-miR-136(RNAhybrid|miRanda), mmu-miR-138(RNAhybrid|miRanda), mmu-miR-145(RNAhybrid|miRanda), mmu-miR-149(RNAhybrid|miRanda), mmu-miR-150(RNAhybrid|miRanda), mmu-miR-152(RNAhybrid|miRanda), mmu-miR-153(RNAhybrid|miRanda), mmu-miR-15a(RNAhybrid|…		protein_coding	biological_process	molecular_function	cellular_component // cytoplasm		4.53938	4.19238	-0.346994	-1.27191	0.550708	1	0.6496	1	0.346994
ENSMUSG00000064308	RIKEN cDNA 2410137M14 gene [Source:MGI Symbol;Acc:MGI:1924047]	2410137M14Rik	mmu-miR-205(miRanda), mmu-miR-378(miRanda)		protein_coding	biological_process	molecular_function	cellular_component		0.701046	0	Insufficient Expression	Insufficient Expression	0.0697629	0.734093	0.125423	1	0.701046
ENSMUSG00000078139	cDNA sequence AK157302 [Source:MGI Symbol;Acc:MGI:3574096]	AK157302			protein_coding	biological_process // iron-sulfur cluster assembly	molecular_function // structural molecule activity // iron-sulfur cluster binding	mitochondrion		3.29938	2.79641	-0.502973	-1.41713	0.115882	0.855041	0.151846	1	0.502973
ENSMUSG00000078131	keratin associated protein 1-3 [Source:MGI Symbol;Acc:MGI:3650443]	Krtap1-3	mmu-miR-144(miRanda), mmu-miR-190(miRanda), mmu-miR-190b(miRanda), mmu-miR-205(miRanda), mmu-miR-29a(miRanda), mmu-miR-29b(miRanda), mmu-miR-29c(miRanda), mmu-miR-374(miRanda), mmu-miR-376b(miRanda), mmu-miR-376c(miRanda), mmu-miR-410(miRanda), mmu-miR-421(miRanda), mmu-miR-490(miRanda), mmu-miR-490-3p(TargetScan), mmu-miR-491(miRanda), mmu-miR-505(miRanda), mmu-miR-590-3p(miRanda), mmu-miR-7a(mi…		protein_coding	biological_process	molecular_function	cellular_component // keratin filament		0	0	Insufficient Expression	Insufficient Expression	1	1	1	1	0
ENSMUSG00000078130	predicted gene 11555 [Source:MGI Symbol;Acc:MGI:3651823]	Gm11555			protein_coding	biological_process	molecular_function	cellular_component // keratin filament		0	0	Insufficient Expression	Insufficient Expression	1	1	1	1	0
ENSMUSG00000078132	predicted gene 11939 [Source:MGI Symbol;Acc:MGI:3651443]	Gm11939			protein_coding	biological_process	molecular_function // structural molecule activity	cellular_component // keratin filament		0	0	Insufficient Expression	Insufficient Expression	1	1	1	1	0
ENSMUSG00000078134	predicted gene 12355 [Source:MGI Symbol;Acc:MGI:3649769]	Gm12355			protein_coding	biological_process	nucleotide binding // molecular_function // nucleic acid binding // protein binding	cellular_component		0.080242	0.352308	Insufficient Expression	Insufficient Expression	0.324183	1	0.331999	1	0.272066
ENSMUSG00000078137	ankyrin repeat domain 63 [Source:MGI Symbol;Acc:MGI:2686183]	Ankrd63	mmu-miR-139-5p(miRanda), mmu-miR-143(miRanda), mmu-miR-181b(miRanda), mmu-miR-191(miRanda), mmu-miR-199a-5p(miRanda), mmu-miR-205(miRanda), mmu-miR-224(miRanda), mmu-miR-24(miRanda), mmu-miR-26a(miRanda), mmu-miR-26b(miRanda), mmu-miR-291a-3p(miRanda), mmu-miR-296-3p(miRanda), mmu-miR-302a(miRanda), mmu-miR-302b(miRanda), mmu-miR-302d(miRanda), mmu-miR-30a(miRanda), mmu-miR-30b(miRanda), mmu-miR-…		protein_coding	biological_process	molecular_function	cellular_component		0	0	Insufficient Expression	Insufficient Expression	1	1	1	1	0
ENSMUSG00000082899	predicted gene 12379 [Source:MGI Symbol;Acc:MGI:3651855]	Gm12379			processed_pseudogene					0	0	Insufficient Expression	Insufficient Expression	1	1	1	1	0
ENSMUSG00000082898	predicted gene 12041 [Source:MGI Symbol;Acc:MGI:3651844]	Gm12041			processed_pseudogene					0	0	Insufficient Expression	Insufficient Expression	1	1	1	1	0
ENSMUSG00000082893	predicted gene 11383 [Source:MGI Symbol;Acc:MGI:3649586]	Gm11383			processed_pseudogene					0	0	Insufficient Expression	Insufficient Expression	1	1	1	1	0
ENSMUSG00000082892	olfactory receptor 1027, pseudogene 1 [Source:MGI Symbol;Acc:MGI:3030861]	Olfr1027-ps1			unprocessed_pseudogene					0.107327	0.0545507	Insufficient Expression	Insufficient Expression	0.787961	1	0.547388	1	0.0527765
ENSMUSG00000082891	predicted gene 12881 [Source:MGI Symbol;Acc:MGI:3651892]	Gm12881			processed_pseudogene					0	0	Insufficient Expression	Insufficient Expression	1	1	1	1	0
ENSMUSG00000082890	predicted gene 15014 [Source:MGI Symbol;Acc:MGI:3705572]	Gm15014			processed_pseudogene					0	0	Insufficient Expression	Insufficient Expression	1	1	1	1	0
ENSMUSG00000082897	predicted gene 11982 [Source:MGI Symbol;Acc:MGI:3650518]	Gm11982			processed_pseudogene					0	0	Insufficient Expression	Insufficient Expression	1	1	1	1	0
ENSMUSG00000082896	predicted gene 5844 [Source:MGI Symbol;Acc:MGI:3645252]	Gm5844			processed_pseudogene					0	0.274298	Insufficient Expression	Insufficient Expression	0.231687	1	0.116034	1	0.274298
ENSMUSG00000082895	ribosomal protein SA, pseudogene 9 [Source:MGI Symbol;Acc:MGI:3650393]	Rpsa-ps9			processed_pseudogene					0.0556958	0.206743	Insufficient Expression	Insufficient Expression	0.563654	1	0.553624	1	0.151047
ENSMUSG00000082894	predicted pseudogene 6480 [Source:MGI Symbol;Acc:MGI:3647765]	Gm6480			processed_pseudogene					0.527225	0.972694	Insufficient Expression	Insufficient Expression	0.157235	0.936896	0.197467	1	0.445469
ENSMUSG00000014195	DnaJ (Hsp40) homolog, subfamily C, member 7 [Source:MGI Symbol;Acc:MGI:1928373]	Dnajc7	mmu-miR-1192(miRanda), mmu-miR-124a(RNAhybrid|miRanda), mmu-miR-133a(RNAhybrid|miRanda), mmu-miR-133b(RNAhybrid|miRanda), mmu-miR-135a(RNAhybrid|miRanda), mmu-miR-135b(RNAhybrid|miRanda), mmu-miR-140*(RNAhybrid|miRanda), mmu-miR-142-5p(pictar), mmu-miR-146(miRanda), mmu-miR-149(RNAhybrid|miRanda), mmu-miR-150(RNAhybrid|miRanda), mmu-miR-181d(RNAhybrid|miRanda), mmu-miR-188(RNAhybrid|miRanda), mmu…	nucleus	protein_coding	chaperone cofactor-dependent protein refolding	protein binding // heat shock protein binding	nucleus // cytoplasm // cytoskeleton		5.4026	5.58642	0.183811	1.13588	0.680759	1	0.744226	1	0.183811
ENSMUSG00000014198	zinc finger protein 385C [Source:MGI Symbol;Acc:MGI:3608347]	Zfp385c	mmu-let-7a(miRanda), mmu-let-7b(miRanda), mmu-let-7c(miRanda), mmu-let-7i(miRanda), mmu-miR-101a(miRanda), mmu-miR-101b(miRanda), mmu-miR-10a(miRanda), mmu-miR-10b(miRanda), mmu-miR-125a-3p(miRanda), mmu-miR-129-5p(miRanda), mmu-miR-134(miRanda), mmu-miR-153(TargetScan|miRanda), mmu-miR-183(miRanda), mmu-miR-196a(miRanda), mmu-miR-196b(miRanda), mmu-miR-19b(miRanda), mmu-miR-21(miRanda), mmu-miR-…	nucleus	protein_coding	biological_process	nucleic acid binding // zinc ion binding	nucleus		0.447487	0.083278	Insufficient Expression	Insufficient Expression	0.307602	1	0.386756	1	0.364209
ENSMUSG00000001508	sarcoglycan, alpha (dystrophin-associated glycoprotein) [Source:MGI Symbol;Acc:MGI:894698]	Sgca	mmu-miR-15a(miRanda), mmu-miR-15b(miRanda), mmu-miR-16(miRanda), mmu-miR-195(miRanda), mmu-miR-214(miRanda), mmu-miR-223(miRanda), mmu-miR-28(miRanda), mmu-miR-322(miRanda), mmu-miR-346(miRanda), mmu-miR-365(miRanda), mmu-miR-497(miRanda), mmu-miR-708(miRanda), mmu-miR-761(miRanda)		protein_coding	cellular membrane organization	calcium ion binding	cytoplasm // cytoskeleton // integral to plasma membrane // cell-cell junction // sarcoglycan complex // sarcolemma // membrane raft		5.3377	4.33929	-0.998408	-1.99779	0.301819	1	0.447177	1	0.998408
ENSMUSG00000001504	Iroquois related homeobox 2 (Drosophila) [Source:MGI Symbol;Acc:MGI:1197526]	Irx2	mmu-let-7a(TargetScan|miRanda), mmu-let-7b(RNAhybrid|TargetScan|miRanda), mmu-let-7c(RNAhybrid|TargetScan|miRanda), mmu-let-7d(RNAhybrid|miRanda), mmu-let-7e(RNAhybrid|TargetScan|miRanda), mmu-let-7f(TargetScan|miRanda), mmu-let-7g(TargetScan|miRanda), mmu-let-7i(TargetScan|miRanda), mmu-miR-10b(RNAhybrid|miRanda), mmu-miR-125a-5p(miRanda), mmu-miR-125b-5p(miRanda), mmu-miR-126-3p(RNAhybrid|miRan…	nucleus	transcription regulator|protein_coding	metanephros development // specification of loop of Henle identity // proximal/distal pattern formation involved in metanephric nephron development	sequence-specific DNA binding transcription factor activity // sequence-specific DNA binding	nucleus		2.87798	5.94224	3.06427	8.36443	0.00884403	0.506919	0.0518725	0.983287	3.06427
ENSMUSG00000001506	collagen, type I, alpha 1 [Source:MGI Symbol;Acc:MGI:88467]	Col1a1	mmu-let-7(TargetScan), mmu-let-7a(pictar), mmu-let-7b(pictar), mmu-let-7c(pictar), mmu-let-7d(pictar), mmu-let-7e(pictar), mmu-let-7f(pictar), mmu-let-7g(pictar), mmu-let-7i(pictar), mmu-miR-1(RNAhybrid|miRanda), mmu-miR-125a-3p(miRanda), mmu-miR-126*(pictar), mmu-miR-129-5p(TargetScan|miRanda), mmu-miR-129ab-5p(TargetScan), mmu-miR-133a(miRanda), mmu-miR-133abc(TargetScan), mmu-miR-133b(miRanda)…	extracellular|nucleus	protein_coding	skeletal system development // ossification // blood vessel development // osteoblast differentiation // intramembranous ossification // endochondral ossification // response to nutrient // visual perception // sensory perception of sound // response to mechanical stimulus // response to inorganic substance // positive regulation of epithelial to mesenchymal transition // negative regulation of c…	extracellular matrix structural constituent // protein binding // identical protein binding // metal ion binding // platelet-derived growth factor binding	proteinaceous extracellular matrix // collagen // collagen type I // extracellular space // cytoplasm // extracellular matrix		4.10362	4.15663	0.0530143	1.03743	0.9674	1	0.976248	1	0.0530143
ENSMUSG00000001507	integrin alpha 3 [Source:MGI Symbol;Acc:MGI:96602]	Itga3	mmu-miR-124(TargetScan|miRanda), mmu-miR-124ab(TargetScan), mmu-miR-1271(TargetScan), mmu-miR-128(miRanda), mmu-miR-138(TargetScan|miRanda), mmu-miR-138ab(TargetScan), mmu-miR-181a(miRanda|pictar), mmu-miR-181abcd(TargetScan), mmu-miR-181b(miRanda|pictar), mmu-miR-181c(miRanda|pictar), mmu-miR-181d(miRanda), mmu-miR-186(pictar), mmu-miR-187(miRanda), mmu-miR-216a(miRanda), mmu-miR-217(miRanda), m…		protein_coding	neuron migration // cell adhesion // integrin-mediated signaling pathway // memory	protein binding	plasma membrane // integrin complex // cell surface // basolateral plasma membrane // synapse		1.36988	1.86983	0.499951	1.41417	0.368087	1	0.490262	1	0.499951
ENSMUSG00000092064										0	0	Insufficient Expression	Insufficient Expression	1	1	1	1	0
ENSMUSG00000019261	microtubule-associated protein 1S [Source:MGI Symbol;Acc:MGI:2443304]	Map1s	mmu-miR-128(miRanda), mmu-miR-129-5p(miRanda), mmu-miR-140(miRanda), mmu-miR-153(miRanda), mmu-miR-378(miRanda), mmu-miR-421(miRanda), mmu-miR-485(miRanda), mmu-miR-494(miRanda), mmu-miR-874(miRanda), mmu-miR-876-3p(miRanda)	nucleus	protein_coding	microtubule cytoskeleton organization // microtubule bundle formation // apoptosis // nervous system development // brain development // neuron projection morphogenesis	DNA binding // protein binding // microtubule binding // tubulin binding // identical protein binding // beta-tubulin binding // actin filament binding	nucleus // spindle // cytosol // microtubule // dendrite // cell projection // neuronal cell body // synapse // perinuclear region of cytoplasm		2.6161	2.6958	0.0797023	1.0568	0.864235	1	0.893078	1	0.0797023
ENSMUSG00000092060	BEN domain containing 4 [Source:MGI Symbol;Acc:MGI:3648414]	Bend4	mmu-let-7(TargetScan), mmu-miR-101(TargetScan), mmu-miR-101ab(TargetScan), mmu-miR-105(TargetScan), mmu-miR-106a(TargetScan), mmu-miR-106ab(TargetScan), mmu-miR-1192(TargetScan), mmu-miR-1244(TargetScan), mmu-miR-1271(TargetScan), mmu-miR-128(TargetScan), mmu-miR-128ab(TargetScan), mmu-miR-129-5p(TargetScan), mmu-miR-129ab-5p(TargetScan), mmu-miR-1378(TargetScan), mmu-miR-140(TargetScan), mmu-miR…		protein_coding	biological_process	molecular_function	cellular_component		0.0127737	0.0759388	Insufficient Expression	Insufficient Expression	0.739762	1	0.252475	1	0.0631651
ENSMUSG00000017550	ATPase family, AAA domain containing 5 [Source:MGI Symbol;Acc:MGI:2442925]	Atad5	mmu-miR-10a(miRanda), mmu-miR-10b(miRanda), mmu-miR-1192(miRanda), mmu-miR-124(miRanda), mmu-miR-125a-3p(miRanda), mmu-miR-128(miRanda), mmu-miR-130a(miRanda), mmu-miR-130b(miRanda), mmu-miR-132(miRanda), mmu-miR-135a(miRanda), mmu-miR-141(miRanda), mmu-miR-143(miRanda), mmu-miR-155(miRanda), mmu-miR-15b(miRanda), mmu-miR-181a(miRanda), mmu-miR-181b(miRanda), mmu-miR-181c(miRanda), mmu-miR-181d(m…	nucleus	protein_coding	response to DNA damage stimulus // biological_process	molecular_function // ATP binding // nucleoside-triphosphatase activity	cellular_component // nucleus		0.315078	0.620012	Insufficient Expression	Insufficient Expression	0.167338	0.957208	0.0142683	0.860542	0.304934
ENSMUSG00000029007	angiotensin II, type I receptor-associated protein [Source:MGI Symbol;Acc:MGI:1339977]	Agtrap	mmu-let-7e(miRanda), mmu-let-7g(miRanda), mmu-let-7i(miRanda), mmu-miR-122(miRanda), mmu-miR-125a-5p(miRanda), mmu-miR-125b-5p(miRanda), mmu-miR-128(miRanda), mmu-miR-140(miRanda), mmu-miR-155(TargetScan), mmu-miR-191(miRanda), mmu-miR-24(miRanda), mmu-miR-27a(miRanda), mmu-miR-27b(miRanda), mmu-miR-301b(miRanda), mmu-miR-324-5p(miRanda), mmu-miR-33a-3p(TargetScan), mmu-miR-351(miRanda), mmu-miR-…	transmembrane	protein_coding	response to hypoxia // regulation of blood pressure	angiotensin type II receptor activity // protein binding	Golgi membrane // endoplasmic reticulum membrane // plasma membrane // cell cortex // integral to membrane // cytoplasmic vesicle membrane // intracellular membrane-bounded organelle		2.77473	2.64385	-0.130875	-1.09496	0.823027	1	0.864967	1	0.130875
ENSMUSG00000038517	TBK1 binding protein 1 [Source:MGI Symbol;Acc:MGI:1920424]	Tbkbp1	mmu-let-7(TargetScan), mmu-let-7a(RNAhybrid|TargetScan|miRanda), mmu-let-7b(TargetScan|miRanda), mmu-let-7c(TargetScan|miRanda), mmu-let-7d(TargetScan|miRanda), mmu-let-7e(TargetScan|miRanda), mmu-let-7f(TargetScan|miRanda), mmu-let-7g(RNAhybrid|TargetScan|miRanda), mmu-let-7i(RNAhybrid|TargetScan|miRanda), mmu-miR-101a(RNAhybrid|miRanda), mmu-miR-101b(RNAhybrid), mmu-miR-103(RNAhybrid|TargetScan…		protein_coding	biological_process // innate immune response	molecular_function // protein binding	cellular_component		0.909218	1.87151	0.962297	1.94841	0.0449292	0.647964	0.108283	1	0.962297
ENSMUSG00000029005	dorsal inhibitory axon guidance protein [Source:MGI Symbol;Acc:MGI:1917683]	Draxin	mmu-miR-122(miRanda), mmu-miR-136(miRanda), mmu-miR-138(miRanda), mmu-miR-143(miRanda), mmu-miR-182(miRanda), mmu-miR-184(miRanda), mmu-miR-186(miRanda), mmu-miR-214(miRanda), mmu-miR-219(miRanda), mmu-miR-223(miRanda), mmu-miR-25(miRanda), mmu-miR-28(miRanda), mmu-miR-338-3p(miRanda), mmu-miR-433(miRanda), mmu-miR-491(miRanda), mmu-miR-496(miRanda), mmu-miR-708(miRanda), mmu-miR-761(miRanda), mm…	extracellular	protein_coding	axon guidance // Wnt receptor signaling pathway // dorsal spinal cord development // commissural neuron differentiation in spinal cord // forebrain development // negative regulation of canonical Wnt receptor signaling pathway	protein binding	cellular_component // extracellular region		0.0339485	0.00659335	Insufficient Expression	Insufficient Expression	0.884388	1	0.511846	1	0.0273552
ENSMUSG00000078884										0	0.0457451	Insufficient Expression	Insufficient Expression	0.809998	1	0.42265	1	0.0457451
ENSMUSG00000029004	myeloid/lymphoid or mixed-lineage leukemia 5 [Source:MGI Symbol;Acc:MGI:1924825]	Mll5	mmu-let-7a(pictar), mmu-let-7b(pictar), mmu-let-7c(pictar), mmu-let-7d(pictar), mmu-let-7e(pictar), mmu-let-7f(pictar), mmu-let-7g(pictar), mmu-let-7i(pictar), mmu-miR-1(pictar), mmu-miR-103(miRanda), mmu-miR-106a(miRanda), mmu-miR-106b(miRanda), mmu-miR-107(miRanda), mmu-miR-10a(miRanda), mmu-miR-10b(miRanda), mmu-miR-1192(miRanda), mmu-miR-122(miRanda), mmu-miR-125a-3p(miRanda), mmu-miR-127(miR…		transcription regulator|protein_coding	neutrophil mediated immunity // DNA methylation // transcription, DNA-dependent // cell cycle arrest // erythrocyte differentiation // positive regulation of granulocyte differentiation // neutrophil activation // positive regulation of transcription, DNA-dependent // retinoic acid receptor signaling pathway // histone H3-K4 methylation // cellular response to retinoic acid	transcription coactivator activity // protein binding // zinc ion binding // enzyme binding // histone methyltransferase activity (H3-K4 specific)	nuclear speck // MLL5-L complex		2.0328	2.23201	0.199211	1.14807	0.65741	1	0.72535	1	0.199211
ENSMUSG00000029003	MAD2 mitotic arrest deficient-like 2 [Source:MGI Symbol;Acc:MGI:1919140]	Mad2l2	mmu-miR-100(RNAhybrid|miRanda), mmu-miR-101b(RNAhybrid|miRanda), mmu-miR-103(RNAhybrid|miRanda), mmu-miR-107(RNAhybrid|miRanda), mmu-miR-10a(RNAhybrid|miRanda), mmu-miR-10b(RNAhybrid|miRanda), mmu-miR-122a(RNAhybrid|miRanda), mmu-miR-124a(RNAhybrid|miRanda), mmu-miR-125a(RNAhybrid|miRanda), mmu-miR-127(RNAhybrid|miRanda), mmu-miR-128(miRanda), mmu-miR-128a(RNAhybrid|TargetScan), mmu-miR-128b(RNAh…		transcription regulator|protein_coding	negative regulation of transcription from RNA polymerase II promoter // regulation of cell growth // double-strand break repair // transcription, DNA-dependent // actin filament organization // mitosis // negative regulation of epithelial to mesenchymal transition // negative regulation of transcription by competitive promoter binding // positive regulation of peptidyl-serine phosphorylation // n…	RNA polymerase II activating transcription factor binding // protein binding // JUN kinase binding	nucleus // anaphase-promoting complex // cytoplasm // spindle // zeta DNA polymerase complex		3.82727	4.02188	0.194618	1.14442	0.561497	1	0.614679	1	0.194618
ENSMUSG00000010021	kinesin family member 19A [Source:MGI Symbol;Acc:MGI:2447024]	Kif19a	mmu-miR-1271(TargetScan), mmu-miR-155(miRanda), mmu-miR-182(TargetScan|miRanda), mmu-miR-326(miRanda), mmu-miR-330(miRanda), mmu-miR-507(TargetScan), mmu-miR-544(miRanda), mmu-miR-96(TargetScan)		protein_coding	microtubule-based movement // axonemal microtubule depolymerization // plus-end specific microtubule depolymerization	microtubule motor activity // ATP binding // plus-end-directed microtubule motor activity	cytoplasm // microtubule // microtubule associated complex // cilium		0.677676	0.264854	Insufficient Expression	Insufficient Expression	0.21408	1	0.274786	1	0.412822
ENSMUSG00000010025	aldehyde dehydrogenase family 3, subfamily A2 [Source:MGI Symbol;Acc:MGI:1353452]	Aldh3a2	mmu-miR-124(miRanda), mmu-miR-130a(miRanda), mmu-miR-130b(miRanda), mmu-miR-134(miRanda), mmu-miR-136(miRanda), mmu-miR-140(miRanda), mmu-miR-141(miRanda), mmu-miR-148a(miRanda), mmu-miR-148b(miRanda), mmu-miR-152(miRanda), mmu-miR-154(miRanda), mmu-miR-181a(miRanda), mmu-miR-181b(miRanda), mmu-miR-181c(miRanda), mmu-miR-181d(miRanda), mmu-miR-182(miRanda), mmu-miR-19a(miRanda), mmu-miR-19b(miRan…	transmembrane	protein_coding	cellular aldehyde metabolic process // sesquiterpenoid metabolic process // central nervous system development // peripheral nervous system development // epidermis development // phytol metabolic process // oxidation-reduction process	aldehyde dehydrogenase (NAD) activity // aldehyde dehydrogenase [NAD(P)+] activity // long-chain-alcohol oxidase activity // long-chain-aldehyde dehydrogenase activity	mitochondrion // mitochondrial inner membrane // peroxisome // endoplasmic reticulum // endoplasmic reticulum membrane // integral to membrane // intracellular membrane-bounded organelle		3.43414	3.36847	-0.0656662	-1.04657	0.935702	1	0.952362	1	0.0656662
ENSMUSG00000029001	F-box protein 44 [Source:MGI Symbol;Acc:MGI:1354744]	Fbxo44	mmu-let-7b(miRanda), mmu-let-7c(miRanda), mmu-let-7f(miRanda), mmu-miR-129-5p(miRanda), mmu-miR-132(miRanda), mmu-miR-142-3p(miRanda), mmu-miR-149(miRanda), mmu-miR-15a(miRanda), mmu-miR-15b(miRanda), mmu-miR-185(miRanda), mmu-miR-190(miRanda), mmu-miR-190b(miRanda), mmu-miR-194(miRanda), mmu-miR-203(TargetScan), mmu-miR-218(miRanda), mmu-miR-24(miRanda), mmu-miR-28(miRanda), mmu-miR-326(miRanda)…		protein_coding	biological_process // protein catabolic process	molecular_function // protein binding	SCF ubiquitin ligase complex		3.84858	2.9845	-0.864084	-1.82018	0.0579905	0.69283	0.1261	1	0.864084
ENSMUSG00000065958				extracellular						0	0	Insufficient Expression	Insufficient Expression	1	1	1	1	0
ENSMUSG00000079773	predicted gene, 20878 (Gm20878), mRNA [Source:RefSeq mRNA;Acc:NM_001270431]	GM13308			protein_coding					0	0.964564	0.964564	1.95147	0.277903	1	0.42265	1	0.964564
ENSMUSG00000079774	Protein FAM205A [Source:UniProtKB/Swiss-Prot;Acc:A2APU8]	FAM205A		transmembrane|transmembrane	protein_coding			integral to membrane		0	0.0083609	Insufficient Expression	Insufficient Expression	0.964116	1	0.42265	1	0.0083609
ENSMUSG00000065950	predicted gene 5908 [Source:MGI Symbol;Acc:MGI:3646940]	Gm5908			processed_pseudogene					1.26455	2.62821	1.36366	2.57338	0.164615	0.950969	0.30563	1	1.36366
ENSMUSG00000065952	RIKEN cDNA C330021F23 gene [Source:MGI Symbol;Acc:MGI:3612471]	C330021F23Rik	mmu-let-7b(miRanda), mmu-let-7c(miRanda), mmu-let-7d(miRanda), mmu-let-7e(miRanda), mmu-let-7f(miRanda), mmu-miR-103(miRanda), mmu-miR-107(miRanda), mmu-miR-132(miRanda), mmu-miR-134(miRanda), mmu-miR-138(miRanda), mmu-miR-149(miRanda), mmu-miR-199a-5p(miRanda), mmu-miR-205(miRanda), mmu-miR-216a(miRanda), mmu-miR-219(miRanda), mmu-miR-24(miRanda), mmu-miR-328(miRanda), mmu-miR-34a(miRanda), mmu-…		protein_coding	biological_process	molecular_function	cellular_component		1.07753	1.99197	0.914436	1.88483	0.330294	1	0.473166	1	0.914436
ENSMUSG00000065954	transforming, acidic coiled-coil containing protein 1 [Source:MGI Symbol;Acc:MGI:2443510]	Tacc1	mmu-miR-1192(miRanda), mmu-miR-124(TargetScan), mmu-miR-124a(pictar), mmu-miR-124ab(TargetScan), mmu-miR-1271(TargetScan), mmu-miR-128(TargetScan), mmu-miR-128ab(TargetScan), mmu-miR-135a(miRanda), mmu-miR-135b(miRanda), mmu-miR-141(miRanda), mmu-miR-15abc(TargetScan), mmu-miR-16(TargetScan), mmu-miR-16abc(TargetScan), mmu-miR-182(TargetScan|pictar), mmu-miR-1907(TargetScan), mmu-miR-195(TargetSc…	nucleus	protein_coding	microtubule cytoskeleton organization // cell cycle // cell proliferation // cerebral cortex development // neurogenesis // interkinetic nuclear migration // regulation of microtubule-based process // cell division	protein binding // protein domain specific binding	nucleus // cytoplasm // microtubule organizing center // microtubule cytoskeleton // intermediate filament cytoskeleton		3.03069	2.96984	-0.060848	-1.04308	0.914342	1	0.934566	1	0.060848
ENSMUSG00000065957				extracellular						0	0	Insufficient Expression	Insufficient Expression	1	1	1	1	0
ENSMUSG00000065956	predicted gene 14850 [Source:MGI Symbol;Acc:MGI:3705236]	Gm14850		extracellular	protein_coding	defense response to bacterium		extracellular space		0	0	Insufficient Expression	Insufficient Expression	1	1	1	1	0
ENSMUSG00000081812	predicted gene 4789 [Source:MGI Symbol;Acc:MGI:3648623]	Gm4789			processed_pseudogene					0	0	Insufficient Expression	Insufficient Expression	1	1	1	1	0
ENSMUSG00000081813	predicted gene 12806 [Source:MGI Symbol;Acc:MGI:3651080]	Gm12806			processed_pseudogene					0	0	Insufficient Expression	Insufficient Expression	1	1	1	1	0
ENSMUSG00000081810	predicted gene 11878 [Source:MGI Symbol;Acc:MGI:3651784]	Gm11878			processed_pseudogene					0.170597	0.611696	Insufficient Expression	Insufficient Expression	0.443744	1	0.559148	1	0.441099
ENSMUSG00000081811	predicted gene 12713 [Source:MGI Symbol;Acc:MGI:3649930]	Gm12713			processed_pseudogene					0	0	Insufficient Expression	Insufficient Expression	1	1	1	1	0
ENSMUSG00000081816	predicted gene 15528 [Source:MGI Symbol;Acc:MGI:3782975]	Gm15528			processed_pseudogene					0	0	Insufficient Expression	Insufficient Expression	1	1	1	1	0
ENSMUSG00000081817	predicted gene 13590 [Source:MGI Symbol;Acc:MGI:3650248]	Gm13590			processed_pseudogene					0	0	Insufficient Expression	Insufficient Expression	1	1	1	1	0
ENSMUSG00000081814	predicted gene 14695 [Source:MGI Symbol;Acc:MGI:3705851]	Gm14695			unprocessed_pseudogene					0	0	Insufficient Expression	Insufficient Expression	1	1	1	1	0
ENSMUSG00000081818	predicted gene 12652 [Source:MGI Symbol;Acc:MGI:3649944]	Gm12652			processed_pseudogene					0	0	Insufficient Expression	Insufficient Expression	1	1	1	1	0
ENSMUSG00000081819	predicted gene 12722 [Source:MGI Symbol;Acc:MGI:3652209]	Gm12722			processed_pseudogene					0	0.0964247	Insufficient Expression	Insufficient Expression	0.638444	1	0.42265	1	0.0964247
ENSMUSG00000054966	intermediate filament tail domain containing 1 [Source:MGI Symbol;Acc:MGI:1921321]	Ifltd1	mmu-miR-10a(miRanda), mmu-miR-125a-3p(miRanda), mmu-miR-130b(miRanda), mmu-miR-135a(miRanda), mmu-miR-135b(miRanda), mmu-miR-137(miRanda), mmu-miR-141(miRanda), mmu-miR-143(miRanda), mmu-miR-200a(miRanda), mmu-miR-25(miRanda), mmu-miR-28(miRanda), mmu-miR-301a(miRanda), mmu-miR-301b(miRanda), mmu-miR-32(miRanda), mmu-miR-340-5p(miRanda), mmu-miR-363(miRanda), mmu-miR-367(miRanda), mmu-miR-486(miR…		protein_coding	cell proliferation	molecular_function // structural molecule activity	nucleus // nuclear envelope // cytoplasm // intermediate filament		0.13123	0.302396	Insufficient Expression	Insufficient Expression	0.607505	1	0.655336	1	0.171165
ENSMUSG00000054967	zinc finger protein 647 [Source:MGI Symbol;Acc:MGI:3052806]	Zfp647	mmu-miR-135a-5p(TargetScan), mmu-miR-135ab(TargetScan), mmu-miR-139-5p(miRanda), mmu-miR-145(miRanda), mmu-miR-193(miRanda), mmu-miR-193b(miRanda), mmu-miR-194(miRanda), mmu-miR-203(miRanda), mmu-miR-328(miRanda), mmu-miR-383(miRanda), mmu-miR-505(miRanda), mmu-miR-543(miRanda)	nucleus	transcription regulator|protein_coding	transcription, DNA-dependent // regulation of transcription, DNA-dependent	DNA binding // zinc ion binding	nucleus		0.87263	0.605039	Insufficient Expression	Insufficient Expression	0.633587	1	0.715594	1	0.267592
ENSMUSG00000041308	syntrophin, basic 2 [Source:MGI Symbol;Acc:MGI:101771]	Sntb2	mmu-miR-103(miRanda|pictar), mmu-miR-106a(miRanda), mmu-miR-106ab(TargetScan), mmu-miR-106b(miRanda), mmu-miR-107(miRanda|pictar), mmu-miR-10a(miRanda), mmu-miR-10b(miRanda), mmu-miR-1192(miRanda), mmu-miR-122(miRanda), mmu-miR-124(TargetScan|miRanda), mmu-miR-124ab(TargetScan), mmu-miR-125a-3p(miRanda), mmu-miR-125a-5p(miRanda), mmu-miR-125b-5p(miRanda), mmu-miR-135a(miRanda), mmu-miR-135a-5p(Ta…		protein_coding		actin binding // protein binding // calmodulin binding // phospholipid binding	cytoplasm // microtubule // cell junction // transport vesicle membrane // protein complex // synapse		1.59435	2.29866	0.70431	1.62937	0.282529	1	0.417895	1	0.70431
ENSMUSG00000041309	NK6 homeobox 2 [Source:MGI Symbol;Acc:MGI:1352738]	Nkx6-2	mmu-miR-122(miRanda), mmu-miR-134(miRanda), mmu-miR-139-5p(miRanda), mmu-miR-204(miRanda), mmu-miR-22(miRanda), mmu-miR-370(miRanda), mmu-miR-374(miRanda), mmu-miR-410(miRanda)		protein_coding	negative regulation of transcription from RNA polymerase II promoter // negative regulation of cell fate commitment // positive regulation of cell fate commitment // regulation of transcription from RNA polymerase II promoter involved in spinal cord motor neuron fate specification // regulation of transcription from RNA polymerase II promoter involved in ventral spinal cord interneuron specificat…	transcription regulatory region sequence-specific DNA binding // sequence-specific DNA binding transcription factor activity // sequence-specific DNA binding	nucleus		0.0214084	0.0203307	Insufficient Expression	Insufficient Expression	0.995407	1	0.974195	1	0.00107779
ENSMUSG00000041303	general transcription factor IIIC, polypeptide 3 [Source:MGI Symbol;Acc:MGI:2138383]	Gtf3c3	mmu-let-7b(RNAhybrid|miRanda), mmu-miR-101a(RNAhybrid|TargetScan|miRanda), mmu-miR-101b(miRanda), mmu-miR-103(RNAhybrid|miRanda), mmu-miR-107(RNAhybrid), mmu-miR-1192(miRanda), mmu-miR-128a(RNAhybrid|miRanda), mmu-miR-128b(RNAhybrid|miRanda), mmu-miR-132(miRanda), mmu-miR-139(RNAhybrid|miRanda), mmu-miR-152(RNAhybrid|miRanda), mmu-miR-153(miRanda), mmu-miR-181a(miRanda), mmu-miR-181b(miRanda), mm…		protein_coding	biological_process	molecular_function	transcription factor TFIIIC complex		1.86433	2.23693	0.372595	1.29468	0.55357	1	0.654606	1	0.372595
ENSMUSG00000041301	cystic fibrosis transmembrane conductance regulator [Source:MGI Symbol;Acc:MGI:88388]	Cftr	mmu-let-7b(RNAhybrid|miRanda), mmu-let-7c(RNAhybrid|miRanda), mmu-let-7f(RNAhybrid|miRanda), mmu-miR-1(RNAhybrid|miRanda), mmu-miR-101(pictar), mmu-miR-101a(miRanda), mmu-miR-101b(miRanda), mmu-miR-103(miRanda), mmu-miR-107(miRanda), mmu-miR-1192(miRanda), mmu-miR-122a(RNAhybrid|miRanda), mmu-miR-124(miRanda), mmu-miR-124a(TargetScan|miRanda), mmu-miR-125b(RNAhybrid|miRanda), mmu-miR-127(RNAhybri…		protein_coding	cholesterol biosynthetic process // chloride transport // water transport // bicarbonate transport // iodide transport // cholesterol transport // transepithelial chloride transport // lung development // cellular response to hormone stimulus // response to cytokine stimulus // vasodilation // response to drug // response to peptide hormone stimulus // response to estrogen stimulus // positive re…	chloride channel activity // channel-conductance-controlling ATPase activity // protein binding // ATP binding // chloride channel inhibitor activity // enzyme binding // PDZ domain binding // ATPase activity, coupled to transmembrane movement of substances	cytoplasm // early endosome // plasma membrane // microvillus // integral to membrane // basolateral plasma membrane // apical plasma membrane // cytoplasmic vesicle membrane // endoplasmic reticulum Sec complex // early endosome membrane // chloride channel complex // protein complex		0	0	Insufficient Expression	Insufficient Expression	1	1	1	1	0
ENSMUSG00000000365	ring finger protein 17 [Source:MGI Symbol;Acc:MGI:1353419]	Rnf17	mmu-miR-1(miRanda), mmu-miR-101a(miRanda), mmu-miR-101b(miRanda), mmu-miR-103(miRanda), mmu-miR-107(miRanda), mmu-miR-10b(RNAhybrid|miRanda), mmu-miR-1192(miRanda), mmu-miR-129-5p(miRanda), mmu-miR-132(miRanda), mmu-miR-137(miRanda), mmu-miR-140*(RNAhybrid|miRanda), mmu-miR-143(miRanda), mmu-miR-144(miRanda), mmu-miR-149(miRanda), mmu-miR-17-3p(RNAhybrid), mmu-miR-182(miRanda), mmu-miR-183(miRand…	nucleus	protein_coding	multicellular organismal development // spermatid development	nucleic acid binding // zinc ion binding // hydrolase activity, acting on ester bonds // protein homodimerization activity	nucleus // cytoplasm		0.0739685	0.0686492	Insufficient Expression	Insufficient Expression	0.978588	1	0.955857	1	0.00531934
ENSMUSG00000022015	tumor necrosis factor (ligand) superfamily, member 11 [Source:MGI Symbol;Acc:MGI:1100089]	Tnfsf11	mmu-miR-101a(miRanda), mmu-miR-101b(miRanda), mmu-miR-106a(TargetScan|miRanda), mmu-miR-106ab(TargetScan), mmu-miR-106b(RNAhybrid|TargetScan|miRanda|pictar), mmu-miR-124(miRanda), mmu-miR-124a(RNAhybrid|TargetScan|miRanda), mmu-miR-125a(RNAhybrid|miRanda), mmu-miR-125b(RNAhybrid|miRanda), mmu-miR-128(miRanda), mmu-miR-128a(RNAhybrid|miRanda), mmu-miR-128b(RNAhybrid|miRanda), mmu-miR-129(pictar), …	extracellular|transmembrane	protein_coding	ossification // osteoclast proliferation // monocyte chemotaxis // immune response // activation of JUN kinase activity // organ morphogenesis // positive regulation of intracellular protein kinase cascade // cytokine-mediated signaling pathway // osteoclast differentiation // tumor necrosis factor-mediated signaling pathway // mammary gland epithelial cell proliferation // positive regulation of…	cytokine activity // tumor necrosis factor receptor binding // protein binding // tumor necrosis factor receptor superfamily binding	extracellular space // intracellular // cytoplasm // plasma membrane // integral to membrane		0.953777	3.21086	2.25708	4.78023	0.0519762	0.680857	0.152535	1	2.25708
ENSMUSG00000022014	epithelial stromal interaction 1 (breast) [Source:MGI Symbol;Acc:MGI:1915168]	Epsti1	mmu-miR-103(miRanda), mmu-miR-107(miRanda), mmu-miR-1192(miRanda), mmu-miR-124(miRanda), mmu-miR-133a(miRanda), mmu-miR-133b(miRanda), mmu-miR-185(miRanda), mmu-miR-193(miRanda), mmu-miR-193b(miRanda), mmu-miR-194(miRanda), mmu-miR-202-3p(miRanda), mmu-miR-204(miRanda), mmu-miR-208a(miRanda), mmu-miR-208b(miRanda), mmu-miR-211(miRanda), mmu-miR-23a(miRanda), mmu-miR-23b(miRanda), mmu-miR-31(miRan…		protein_coding	biological_process	molecular_function	cellular_component		0.756771	2.36448	1.60771	3.04767	0.0181672	0.538855	0.0700834	1	1.60771
ENSMUSG00000022016	A kinase (PRKA) anchor protein 11 [Source:MGI Symbol;Acc:MGI:2684060]	Akap11	mmu-miR-1(pictar), mmu-miR-101a(miRanda), mmu-miR-101b(miRanda), mmu-miR-103(pictar), mmu-miR-106ab(TargetScan), mmu-miR-107(pictar), mmu-miR-1192(miRanda), mmu-miR-128(miRanda), mmu-miR-132(miRanda), mmu-miR-139-5p(miRanda), mmu-miR-140(miRanda), mmu-miR-144(miRanda), mmu-miR-15a(pictar), mmu-miR-15b(miRanda|pictar), mmu-miR-16(pictar), mmu-miR-17(TargetScan), mmu-miR-17-5p(TargetScan), mmu-miR-…		protein_coding			nucleolus // cytoplasm // plasma membrane		0.858235	1.04255	0.184316	1.13628	0.474513	1	0.455157	1	0.184316
ENSMUSG00000022010	TSC22 domain family, member 1 [Source:MGI Symbol;Acc:MGI:109127]	Tsc22d1	mmu-let-7b(RNAhybrid|miRanda), mmu-miR-101(pictar), mmu-miR-101a(miRanda), mmu-miR-101b(miRanda), mmu-miR-124(miRanda), mmu-miR-124a(TargetScan|miRanda), mmu-miR-125a-3p(miRanda), mmu-miR-127(RNAhybrid|miRanda), mmu-miR-129-3p(RNAhybrid|miRanda), mmu-miR-134(TargetScan|miRanda|pictar), mmu-miR-136(RNAhybrid), mmu-miR-140(RNAhybrid), mmu-miR-140*(RNAhybrid|miRanda), mmu-miR-153(RNAhybrid|miRanda),…	nucleus	transcription regulator|protein_coding	transcription, DNA-dependent // positive regulation of cell proliferation // positive regulation of apoptosis // negative regulation of apoptosis	sequence-specific DNA binding transcription factor activity	nucleus // cytoplasm		5.73031	6.00913	0.278816	1.2132	0.709442	1	0.781481	1	0.278816
ENSMUSG00000022013	DnaJ (Hsp40) homolog, subfamily C, member 15 [Source:MGI Symbol;Acc:MGI:1913398]	Dnajc15	mmu-miR-132(miRanda), mmu-miR-137(TargetScan|miRanda), mmu-miR-137ab(TargetScan), mmu-miR-139-5p(miRanda), mmu-miR-210(miRanda), mmu-miR-212(miRanda)	transmembrane	protein_coding	biological_process	molecular_function	mitochondrion // integral to membrane		9.62115	9.61533	-0.00582199	-1.00404	0.987658	1	0.98977	1	0.00582199
ENSMUSG00000022012	ecto-NOX disulfide-thiol exchanger 1 [Source:MGI Symbol;Acc:MGI:2444896]	Enox1	mmu-miR-101a(miRanda), mmu-miR-101b(miRanda), mmu-miR-103(RNAhybrid|miRanda), mmu-miR-107(RNAhybrid|miRanda), mmu-miR-1192(miRanda), mmu-miR-124(miRanda), mmu-miR-129-5p(miRanda), mmu-miR-133a(RNAhybrid|miRanda), mmu-miR-133b(RNAhybrid|miRanda), mmu-miR-134(miRanda), mmu-miR-135a(RNAhybrid|miRanda), mmu-miR-135b(RNAhybrid|miRanda), mmu-miR-136(miRanda), mmu-miR-137(RNAhybrid|miRanda), mmu-miR-139…	extracellular	protein_coding	biological_process // electron transport chain // rhythmic process	nucleotide binding // molecular_function // nucleic acid binding // oxidoreductase activity	extracellular space // plasma membrane		0.742123	0.244031	Insufficient Expression	Insufficient Expression	0.138831	0.901954	0.191964	1	0.498092
ENSMUSG00000022019	tudor domain containing 3 [Source:MGI Symbol;Acc:MGI:2444023]	Tdrd3	mmu-miR-1(miRanda), mmu-miR-101a(miRanda), mmu-miR-101b(miRanda), mmu-miR-103(miRanda), mmu-miR-106a(miRanda), mmu-miR-106b(miRanda), mmu-miR-107(miRanda), mmu-miR-1192(miRanda), mmu-miR-129-5p(miRanda), mmu-miR-130a(RNAhybrid|miRanda), mmu-miR-130b(RNAhybrid), mmu-miR-137(miRanda), mmu-miR-140(RNAhybrid|miRanda), mmu-miR-144(miRanda), mmu-miR-149(RNAhybrid|miRanda), mmu-miR-150(RNAhybrid|miRanda…	nucleus	protein_coding	mRNA processing // chromatin modification	chromatin binding // transcription coactivator activity // RNA binding // methylated histone residue binding	nucleus // cytoplasm		2.85151	3.35855	0.507047	1.42114	0.161314	0.94502	0.233316	1	0.507047
ENSMUSG00000022018	regulator of cell cycle [Source:MGI Symbol;Acc:MGI:1913464]	Rgcc	mmu-miR-136(miRanda), mmu-miR-153(miRanda), mmu-miR-192(miRanda), mmu-miR-204(miRanda), mmu-miR-21(miRanda), mmu-miR-215(miRanda), mmu-miR-23a(miRanda), mmu-miR-23b(miRanda), mmu-miR-28(miRanda), mmu-miR-295(miRanda), mmu-miR-30a(miRanda), mmu-miR-30a-5p(pictar), mmu-miR-30b(miRanda|pictar), mmu-miR-30c(miRanda|pictar), mmu-miR-30d(miRanda), mmu-miR-30e(miRanda|pictar), mmu-miR-320(miRanda), mmu-…	extracellular|nucleus	protein_coding	negative regulation of exit from mitosis // negative regulation of endothelial cell proliferation // positive regulation of extracellular matrix constituent secretion // complement activation // cell cycle // negative regulation of cell proliferation // positive regulation of epithelial to mesenchymal transition // negative regulation of angiogenesis // positive regulation of cyclin-dependent pro…	protein binding // protein kinase binding // protein kinase activator activity // R-SMAD binding	nucleus // nucleolus // cytoplasm // centrosome		8.55764	7.93662	-0.621029	-1.53797	0.57248	1	0.679545	1	0.621029
ENSMUSG00000055610	olfactory receptor 307 [Source:MGI Symbol;Acc:MGI:3030141]	Olfr307			protein_coding	G-protein coupled receptor protein signaling pathway // sensory perception of smell // detection of chemical stimulus involved in sensory perception of smell	G-protein coupled receptor activity // olfactory receptor activity	plasma membrane // integral to membrane		0	0	Insufficient Expression	Insufficient Expression	1	1	1	1	0
ENSMUSG00000055612	cell division cycle associated 7 [Source:MGI Symbol;Acc:MGI:1914203]	Cdca7	mmu-miR-105(TargetScan), mmu-miR-106a(TargetScan|miRanda), mmu-miR-106b(miRanda), mmu-miR-1192(miRanda), mmu-miR-128(miRanda), mmu-miR-1378(TargetScan), mmu-miR-139-5p(miRanda), mmu-miR-141(miRanda), mmu-miR-1420ac(TargetScan), mmu-miR-145(miRanda), mmu-miR-15a(miRanda), mmu-miR-15b(miRanda), mmu-miR-16(miRanda), mmu-miR-17(miRanda), mmu-miR-195(miRanda), mmu-miR-200a(miRanda), mmu-miR-203(miRand…	nucleus	transcription regulator|protein_coding	transcription, DNA-dependent // regulation of transcription, DNA-dependent // regulation of cell proliferation	molecular_function	nucleus		1.36797	3.30347	1.9355	3.82511	0.0377509	0.614867	0.122302	1	1.9355
ENSMUSG00000020528	phosphoribosyl pyrophosphate synthetase-associated protein 2 [Source:MGI Symbol;Acc:MGI:2384838]	Prpsap2	mmu-let-7a(RNAhybrid|miRanda), mmu-let-7b(RNAhybrid|miRanda), mmu-let-7c(RNAhybrid|miRanda), mmu-let-7d(RNAhybrid|miRanda), mmu-let-7e(miRanda), mmu-let-7f(RNAhybrid|miRanda), mmu-let-7g(RNAhybrid|miRanda), mmu-let-7i(RNAhybrid|miRanda), mmu-miR-1192(miRanda), mmu-miR-122a(RNAhybrid), mmu-miR-125a(RNAhybrid|miRanda), mmu-miR-133a(RNAhybrid|miRanda), mmu-miR-133b(RNAhybrid|miRanda), mmu-miR-134(RN…		protein_coding	nucleotide biosynthetic process // bone development	magnesium ion binding // molecular_function // ribose phosphate diphosphokinase activity	protein complex		2.79709	3.53172	0.734629	1.66397	0.325599	1	0.463455	1	0.734629
ENSMUSG00000020527	myosin XIX [Source:MGI Symbol;Acc:MGI:1913446]	Myo19	mmu-let-7e(miRanda), mmu-let-7i(miRanda), mmu-miR-106a(miRanda), mmu-miR-106b(miRanda), mmu-miR-1192(miRanda), mmu-miR-122(miRanda), mmu-miR-124(TargetScan|miRanda), mmu-miR-124ab(TargetScan), mmu-miR-1271(TargetScan), mmu-miR-136(miRanda), mmu-miR-142-3p(miRanda), mmu-miR-149(miRanda), mmu-miR-150(miRanda), mmu-miR-154(miRanda), mmu-miR-17(miRanda), mmu-miR-182(TargetScan|miRanda|pictar), mmu-mi…		protein_coding	biological_process	molecular_function // motor activity // actin binding // ATP binding	cytoplasm // mitochondrial outer membrane // myosin complex		0.522061	0.830377	Insufficient Expression	Insufficient Expression	0.487813	1	0.581446	1	0.308316
ENSMUSG00000020526	zinc finger, HIT type 3 [Source:MGI Symbol;Acc:MGI:3051596]	Znhit3	mmu-miR-103(miRanda), mmu-miR-107(miRanda), mmu-miR-129-5p(miRanda), mmu-miR-146a(miRanda), mmu-miR-146b(miRanda), mmu-miR-15a(miRanda), mmu-miR-15b(miRanda), mmu-miR-16(miRanda), mmu-miR-195(miRanda), mmu-miR-199a-5p(miRanda), mmu-miR-214(miRanda), mmu-miR-217(miRanda), mmu-miR-322(miRanda), mmu-miR-374(miRanda), mmu-miR-381(miRanda), mmu-miR-486(miRanda), mmu-miR-496(miRanda), mmu-miR-497(miRan…		protein_coding	biological_process	molecular_function // metal ion binding	cellular_component		5.88269	6.34641	0.463722	1.3791	0.246452	1	0.342727	1	0.463722
ENSMUSG00000020525	protein phosphatase 1D magnesium-dependent, delta isoform [Source:MGI Symbol;Acc:MGI:1858214]	Ppm1d	mmu-let-7a(RNAhybrid|miRanda), mmu-let-7c(RNAhybrid), mmu-let-7d(RNAhybrid|miRanda), mmu-let-7e(RNAhybrid|miRanda), mmu-let-7f(RNAhybrid|miRanda), mmu-let-7i(RNAhybrid|miRanda), mmu-miR-1(RNAhybrid|miRanda), mmu-miR-103(miRanda|pictar), mmu-miR-107(miRanda|pictar), mmu-miR-10a(RNAhybrid|miRanda), mmu-miR-10b(RNAhybrid|miRanda), mmu-miR-126-3p(RNAhybrid|miRanda), mmu-miR-130b(RNAhybrid|miRanda), m…		protein_coding	G2/M transition of mitotic cell cycle // response to bacterium	protein serine/threonine phosphatase activity // magnesium-dependent protein serine/threonine phosphatase activity // protein binding // metal ion binding			1.76331	2.56532	0.802007	1.74352	0.0361614	0.608185	0.069115	1	0.802007
ENSMUSG00000020524	glutamate receptor, ionotropic, AMPA1 (alpha 1) [Source:MGI Symbol;Acc:MGI:95808]	Gria1	mmu-let-7i(miRanda), mmu-miR-101a(miRanda), mmu-miR-103(miRanda), mmu-miR-107(miRanda), mmu-miR-125a(RNAhybrid|miRanda), mmu-miR-125a-3p(miRanda), mmu-miR-125b(RNAhybrid|miRanda), mmu-miR-1271(TargetScan), mmu-miR-128(TargetScan|miRanda), mmu-miR-128ab(TargetScan), mmu-miR-133a(RNAhybrid|miRanda), mmu-miR-133b(RNAhybrid|miRanda), mmu-miR-135a(miRanda), mmu-miR-135b(miRanda), mmu-miR-136(RNAhybrid…	extracellular	protein_coding	synaptic transmission // long-term memory // receptor internalization	ionotropic glutamate receptor activity // alpha-amino-3-hydroxy-5-methyl-4-isoxazole propionate selective glutamate receptor activity // extracellular-glutamate-gated ion channel activity // protein binding	endoplasmic reticulum membrane // plasma membrane // synaptic vesicle // ionotropic glutamate receptor complex // cell surface // postsynaptic density // membrane // cell junction // outer membrane-bounded periplasmic space // dendrite // alpha-amino-3-hydroxy-5-methyl-4-isoxazolepropionic acid selective glutamate receptor complex // dendrite membrane // neuron projection // neuronal cell body //…		0	0.318525	Insufficient Expression	Insufficient Expression	0.352112	1	0.42265	1	0.318525
ENSMUSG00000020523	family with sequence similarity 114, member A2 [Source:MGI Symbol;Acc:MGI:1917629]	Fam114a2	mmu-miR-1192(miRanda), mmu-miR-125a-5p(miRanda), mmu-miR-125b-5p(miRanda), mmu-miR-129-5p(miRanda), mmu-miR-132(miRanda), mmu-miR-137(miRanda), mmu-miR-140(miRanda), mmu-miR-145(miRanda), mmu-miR-150(miRanda), mmu-miR-15a(miRanda), mmu-miR-15b(miRanda), mmu-miR-16(miRanda), mmu-miR-195(miRanda), mmu-miR-212(miRanda), mmu-miR-221(miRanda), mmu-miR-222(miRanda), mmu-miR-322(miRanda), mmu-miR-328(mi…		protein_coding	biological_process	molecular_function	cellular_component		4.97045	4.70461	-0.265843	-1.20234	0.589237	1	0.674045	1	0.265843
ENSMUSG00000020522	microfibrillar-associated protein 3 [Source:MGI Symbol;Acc:MGI:1924068]	Mfap3	mmu-miR-101a(miRanda), mmu-miR-101b(miRanda), mmu-miR-106a(miRanda), mmu-miR-106b(miRanda), mmu-miR-1192(miRanda), mmu-miR-124(miRanda), mmu-miR-1271(TargetScan), mmu-miR-129-5p(miRanda), mmu-miR-130a(miRanda), mmu-miR-130b(miRanda), mmu-miR-140(miRanda), mmu-miR-141(miRanda), mmu-miR-142-3p(miRanda), mmu-miR-149(miRanda), mmu-miR-150(miRanda), mmu-miR-17(miRanda), mmu-miR-182(TargetScan|miRanda|…	transmembrane	protein_coding	biological_process	molecular_function	cellular_component // plasma membrane // integral to membrane		2.73141	2.87093	0.139526	1.10154	0.686102	1	0.729493	1	0.139526
ENSMUSG00000020521	ring finger protein, transmembrane 1 [Source:MGI Symbol;Acc:MGI:1924142]	Rnft1	mmu-miR-125a-3p(miRanda), mmu-miR-128(miRanda), mmu-miR-140(miRanda), mmu-miR-141(TargetScan|miRanda), mmu-miR-144(miRanda), mmu-miR-146a(miRanda), mmu-miR-146b(miRanda), mmu-miR-155(miRanda), mmu-miR-15a(miRanda), mmu-miR-15b(miRanda), mmu-miR-16(miRanda), mmu-miR-181a(miRanda), mmu-miR-181b(miRanda), mmu-miR-181c(miRanda), mmu-miR-181d(miRanda), mmu-miR-190(miRanda), mmu-miR-190b(miRanda), mmu-…	transmembrane	protein_coding	biological_process	molecular_function // zinc ion binding	cellular_component // integral to membrane		5.03903	4.98814	-0.050894	-1.03591	0.890621	1	0.908742	1	0.050894
ENSMUSG00000020520	UDP-N-acetyl-alpha-D-galactosamine:polypeptide N-acetylgalactosaminyltransferase 10 [Source:MGI Symbol;Acc:MGI:1890480]	Galnt10	mmu-miR-10a(miRanda), mmu-miR-10b(miRanda), mmu-miR-124(TargetScan|miRanda), mmu-miR-124ab(TargetScan), mmu-miR-125a-3p(miRanda), mmu-miR-1297(TargetScan), mmu-miR-134(miRanda), mmu-miR-138(miRanda), mmu-miR-140(miRanda), mmu-miR-15a(miRanda), mmu-miR-16(miRanda), mmu-miR-185(miRanda), mmu-miR-195(miRanda), mmu-miR-22(miRanda), mmu-miR-25(miRanda), mmu-miR-26a(pictar), mmu-miR-26ab(TargetScan), m…	transmembrane	protein_coding	protein O-linked glycosylation	polypeptide N-acetylgalactosaminyltransferase activity // metal ion binding	Golgi membrane // integral to membrane		1.76486	2.7888	1.02394	2.03347	0.00646748	0.506919	0.00107459	0.49731	1.02394
ENSMUSG00000091866	predicted gene 6257 [Source:MGI Symbol;Acc:MGI:3645370]	Gm6257			processed_pseudogene					0.220358	0.439948	Insufficient Expression	Insufficient Expression	0.424936	1	0.433543	1	0.219589
ENSMUSG00000091867	cytochrome P450, family 2, subfamily a, polypeptide 22 [Source:MGI Symbol;Acc:MGI:3648316]	Cyp2a22			protein_coding	biological_process	molecular_function // iron ion binding // electron carrier activity // oxidoreductase activity, acting on paired donors, with incorporation or reduction of molecular oxygen, reduced flavin or flavoprotein as one donor, and incorporation of one atom of oxygen // heme binding	cellular_component		0.121209	0	Insufficient Expression	Insufficient Expression	0.574168	1	0.42265	1	0.121209
ENSMUSG00000091864	predicted gene 17102 [Source:MGI Symbol;Acc:MGI:4937929]	Gm17102			processed_transcript					0.202936	0.696881	Insufficient Expression	Insufficient Expression	0.446597	1	0.566387	1	0.493945
ENSMUSG00000091865	predicted gene, 17244 [Source:MGI Symbol;Acc:MGI:4936878]	Gm17244			protein_coding					0	0	Insufficient Expression	Insufficient Expression	1	1	1	1	0
ENSMUSG00000091863	predicted gene 7157 [Source:MGI Symbol;Acc:MGI:3779684]	Gm7157			protein_coding	biological_process	molecular_function // structural molecule activity	cellular_component // tight junction		0	0	Insufficient Expression	Insufficient Expression	1	1	1	1	0
ENSMUSG00000028759	heterochromatin protein 1, binding protein 3 [Source:MGI Symbol;Acc:MGI:109369]	Hp1bp3	mmu-let-7a(RNAhybrid|miRanda), mmu-let-7d(RNAhybrid|miRanda), mmu-let-7e(RNAhybrid|miRanda), mmu-let-7f(RNAhybrid|miRanda), mmu-miR-101b(RNAhybrid|miRanda), mmu-miR-103(RNAhybrid|TargetScan|miRanda), mmu-miR-106a(miRanda), mmu-miR-106b(RNAhybrid|miRanda), mmu-miR-107(RNAhybrid|TargetScan|miRanda), mmu-miR-1192(TargetScan|miRanda), mmu-miR-124a(RNAhybrid|miRanda), mmu-miR-125a-3p(miRanda), mmu-miR…	nucleus	protein_coding	nucleosome assembly	DNA binding	nucleosome // nucleus		5.0753	4.89911	-0.17619	-1.1299	0.787132	1	0.839043	1	0.17619
ENSMUSG00000052062	par-3 partitioning defective 3 homolog B (C. elegans) [Source:MGI Symbol;Acc:MGI:1919301]	Pard3b	mmu-miR-103(miRanda), mmu-miR-106a(miRanda), mmu-miR-106b(miRanda), mmu-miR-107(miRanda), mmu-miR-125a-3p(miRanda), mmu-miR-1271(TargetScan), mmu-miR-130a(miRanda), mmu-miR-130b(miRanda), mmu-miR-132(miRanda), mmu-miR-138(miRanda), mmu-miR-140(pictar), mmu-miR-141(miRanda), mmu-miR-142-3p(miRanda), mmu-miR-143(miRanda), mmu-miR-144(miRanda), mmu-miR-145(miRanda), mmu-miR-148a(miRanda), mmu-miR-14…		protein_coding	cell cycle // biological_process // cell division	molecular_function	cellular_component // tight junction // endomembrane system // membrane		0.994774	1.27693	0.282152	1.21601	0.479055	1	0.563545	1	0.282152
ENSMUSG00000013643	LY6/PLAUR domain containing 8 [Source:MGI Symbol;Acc:MGI:1917413]	Lypd8	mmu-miR-103(miRanda), mmu-miR-107(miRanda), mmu-miR-221(miRanda), mmu-miR-873(miRanda)		protein_coding	biological_process	molecular_function	cellular_component // plasma membrane // anchored to membrane		0	0	Insufficient Expression	Insufficient Expression	1	1	1	1	0
ENSMUSG00000013646	SH3 binding domain protein 5 like [Source:MGI Symbol;Acc:MGI:1933124]	Sh3bp5l	mmu-let-7a(miRanda), mmu-let-7c(miRanda), mmu-let-7d(miRanda), mmu-let-7e(miRanda), mmu-let-7f(miRanda), mmu-let-7g(miRanda), mmu-miR-101a(miRanda), mmu-miR-103(miRanda), mmu-miR-103a(TargetScan), mmu-miR-107(TargetScan|miRanda), mmu-miR-107ab(TargetScan), mmu-miR-1192(miRanda), mmu-miR-124(TargetScan|miRanda), mmu-miR-124a(pictar), mmu-miR-124ab(TargetScan), mmu-miR-125a(pictar), mmu-miR-125a-5p…		protein_coding	biological_process	molecular_function	cellular_component		3.89084	4.44128	0.550447	1.46454	0.366953	1	0.493895	1	0.550447
ENSMUSG00000057612	vomeronasal 1 receptor 37 [Source:MGI Symbol;Acc:MGI:2159442]	Vmn1r37			protein_coding	response to pheromone	pheromone binding // pheromone receptor activity	integral to membrane		0	0	Insufficient Expression	Insufficient Expression	1	1	1	1	0
ENSMUSG00000057610	immunoglobulin heavy variable 1-73 [Source:MGI Symbol;Acc:MGI:3645131]	Ighv1-73			protein_coding	biological_process	molecular_function	cellular_component		3.75867	5.9083	2.14963	4.43714	0.00806821	0.506919	0.0439365	0.951105	2.14963
ENSMUSG00000057617										0	0	Insufficient Expression	Insufficient Expression	1	1	1	1	0
ENSMUSG00000025584	phosphodiesterase 8A [Source:MGI Symbol;Acc:MGI:1277116]	Pde8a	mmu-miR-103(RNAhybrid|miRanda), mmu-miR-107(RNAhybrid|miRanda), mmu-miR-124a(RNAhybrid|TargetScan|miRanda), mmu-miR-125b(RNAhybrid|miRanda), mmu-miR-127(RNAhybrid|miRanda), mmu-miR-129-3p(RNAhybrid|miRanda), mmu-miR-130b(RNAhybrid|miRanda), mmu-miR-132(RNAhybrid|miRanda), mmu-miR-133a(RNAhybrid|miRanda), mmu-miR-133abc(TargetScan), mmu-miR-133b(RNAhybrid|miRanda), mmu-miR-140*(RNAhybrid|TargetSca…		protein_coding	cAMP catabolic process // regulation of transcription, DNA-dependent	two-component response regulator activity // 3',5'-cyclic-AMP phosphodiesterase activity // metal ion binding			2.96745	2.28316	-0.684298	-1.60692	0.0674168	0.725163	0.117098	1	0.684298
ENSMUSG00000057615	leucine zipper, down-regulated in cancer 1 [Source:MGI Symbol;Acc:MGI:2685212]	Ldoc1	mmu-miR-106a(miRanda), mmu-miR-106b(miRanda), mmu-miR-129-5p(miRanda), mmu-miR-133a(miRanda), mmu-miR-133abc(TargetScan), mmu-miR-133b(miRanda), mmu-miR-137(miRanda), mmu-miR-140(miRanda), mmu-miR-148a(miRanda), mmu-miR-148b(miRanda), mmu-miR-152(miRanda), mmu-miR-153(miRanda|pictar), mmu-miR-15a(miRanda), mmu-miR-15b(miRanda), mmu-miR-16(miRanda), mmu-miR-17(miRanda), mmu-miR-181a(miRanda), mmu-…	nucleus	protein_coding	biological_process	molecular_function // protein binding	cellular_component // nucleus		0	0	Insufficient Expression	Insufficient Expression	1	1	1	1	0
ENSMUSG00000057614	guanine nucleotide binding protein (G protein), alpha inhibiting 1 [Source:MGI Symbol;Acc:MGI:95771]	Gnai1	mmu-miR-101a(RNAhybrid|miRanda), mmu-miR-106b(RNAhybrid), mmu-miR-10a(RNAhybrid|miRanda), mmu-miR-10b(miRanda), mmu-miR-124(TargetScan|miRanda), mmu-miR-124ab(TargetScan), mmu-miR-125a-3p(miRanda), mmu-miR-132(miRanda), mmu-miR-136(RNAhybrid|miRanda), mmu-miR-137(miRanda), mmu-miR-140(miRanda), mmu-miR-140*(RNAhybrid|miRanda), mmu-miR-141(RNAhybrid|miRanda), mmu-miR-142-3p(RNAhybrid|miRanda), mmu…	nucleus	protein_coding	cell cycle // G-protein coupled receptor protein signaling pathway // inhibition of adenylate cyclase activity by G-protein signaling pathway // cell division	GTPase activity // signal transducer activity // protein binding // GTP binding // G-protein beta/gamma-subunit complex binding // metabotropic serotonin receptor binding // metal ion binding	intracellular // nucleus // cytoplasm // centrosome // heterotrimeric G-protein complex // plasma membrane // midbody // extrinsic to internal side of plasma membrane		4.77413	4.33061	-0.443525	-1.35992	0.741808	1	0.810428	1	0.443525
ENSMUSG00000028718	Scl/Tal1 interrupting locus [Source:MGI Symbol;Acc:MGI:107477]	Stil	mmu-let-7a(miRanda), mmu-let-7b(miRanda), mmu-let-7c(miRanda), mmu-let-7d(miRanda), mmu-let-7e(miRanda), mmu-let-7f(miRanda), mmu-let-7g(miRanda), mmu-let-7i(miRanda), mmu-miR-106a(miRanda), mmu-miR-106b(miRanda), mmu-miR-10a(miRanda), mmu-miR-10b(miRanda), mmu-miR-1192(miRanda), mmu-miR-139-5p(miRanda), mmu-miR-17(miRanda), mmu-miR-187(miRanda), mmu-miR-194(miRanda), mmu-miR-202-3p(miRanda), mmu…		protein_coding	embryonic axis specification // in utero embryonic development // neural tube closure // heart looping // smoothened signaling pathway // determination of left/right symmetry // neural tube development // forebrain development // notochord development // floor plate development // multicellular organism growth // negative regulation of apoptosis		centrosome		0.169143	0.152098	Insufficient Expression	Insufficient Expression	0.946105	1	0.942568	1	0.0170451
ENSMUSG00000028719	cytidine monophosphate (UMP-CMP) kinase 1 [Source:MGI Symbol;Acc:MGI:1913838]	Cmpk1	mmu-miR-106a(miRanda), mmu-miR-106ab(TargetScan), mmu-miR-106b(miRanda), mmu-miR-10a(RNAhybrid|miRanda), mmu-miR-1192(miRanda), mmu-miR-124(TargetScan|miRanda), mmu-miR-124a(RNAhybrid|miRanda), mmu-miR-124ab(TargetScan), mmu-miR-125a(RNAhybrid|miRanda), mmu-miR-125a-3p(miRanda), mmu-miR-129-3p(RNAhybrid|miRanda), mmu-miR-130a(miRanda), mmu-miR-130ac(TargetScan), mmu-miR-130b(TargetScan|miRanda), …	nucleus	protein_coding	nucleobase, nucleoside, nucleotide and nucleic acid metabolic process // UDP biosynthetic process // dUDP biosynthetic process // dCDP biosynthetic process // phthalate metabolic process // ovulation cycle process // CDP biosynthetic process	cytidylate kinase activity // ATP binding // nucleobase, nucleoside, nucleotide kinase activity // UMP kinase activity	nucleus // cytoplasm		6.07012	6.24089	0.170779	1.12567	0.731379	1	0.78958	1	0.170779
ENSMUSG00000028710	ATP synthase mitochondrial F1 complex assembly factor 1 [Source:MGI Symbol;Acc:MGI:2180560]	Atpaf1	mmu-let-7(TargetScan), mmu-miR-100(miRanda), mmu-miR-101a(miRanda), mmu-miR-101b(miRanda), mmu-miR-124(TargetScan), mmu-miR-124ab(TargetScan), mmu-miR-128(TargetScan), mmu-miR-128ab(TargetScan), mmu-miR-1297(TargetScan), mmu-miR-137(TargetScan|miRanda), mmu-miR-137ab(TargetScan), mmu-miR-139-5p(miRanda), mmu-miR-1407(TargetScan), mmu-miR-141(miRanda), mmu-miR-144(miRanda), mmu-miR-1653(TargetScan…		protein_coding	protein complex assembly // biological_process	molecular_function // protein binding	mitochondrion		3.37123	2.74436	-0.626866	-1.54421	0.105541	0.827016	0.175708	1	0.626866
ENSMUSG00000025582	neuronal pentraxin 1 [Source:MGI Symbol;Acc:MGI:107811]	Nptx1	mmu-miR-1(pictar), mmu-miR-101(TargetScan|pictar), mmu-miR-101ab(TargetScan), mmu-miR-1192(miRanda), mmu-miR-1271(TargetScan), mmu-miR-128(TargetScan|miRanda), mmu-miR-128a(pictar), mmu-miR-128ab(TargetScan), mmu-miR-128b(pictar), mmu-miR-129-5p(TargetScan), mmu-miR-129ab-5p(TargetScan), mmu-miR-130a(miRanda), mmu-miR-130ac(TargetScan), mmu-miR-130b(miRanda), mmu-miR-133a(pictar), mmu-miR-133b(pi…		protein_coding	axonogenesis involved in innervation	metal ion binding	transport vesicle		0.0554358	0.406535	Insufficient Expression	Insufficient Expression	0.298377	1	0.366498	1	0.351099
ENSMUSG00000028712	cytochrome P450, family 4, subfamily a, polypeptide 31 [Source:MGI Symbol;Acc:MGI:3028580]	Cyp4a31	mmu-miR-103(miRanda), mmu-miR-107(miRanda), mmu-miR-10a(miRanda), mmu-miR-143(miRanda), mmu-miR-504(miRanda)		protein_coding	biological_process	molecular_function // monooxygenase activity // iron ion binding // electron carrier activity // oxidoreductase activity, acting on paired donors, with incorporation or reduction of molecular oxygen // heme binding	cellular_component		0.0584979	0.0294721	Insufficient Expression	Insufficient Expression	0.877864	1	0.543367	1	0.0290258
ENSMUSG00000028713	cytochrome P450, family 4, subfamily b, polypeptide 1 [Source:MGI Symbol;Acc:MGI:103225]	Cyp4b1	mmu-miR-181a(miRanda), mmu-miR-181b(miRanda), mmu-miR-181c(miRanda), mmu-miR-181d(miRanda), mmu-miR-186(miRanda), mmu-miR-290-5p(miRanda), mmu-miR-292-5p(miRanda), mmu-miR-494(miRanda), mmu-miR-496(miRanda), mmu-miR-539(miRanda), mmu-miR-543(miRanda), mmu-miR-590-3p(miRanda)		protein_coding	cellular aromatic compound metabolic process // biphenyl metabolic process // fluorene metabolic process // exogenous drug catabolic process	iron ion binding // drug binding // electron carrier activity // fluorene oxygenase activity // heme binding // aromatase activity	endoplasmic reticulum membrane // intracellular membrane-bounded organelle		4.83809	4.65944	-0.178652	-1.13183	0.846204	1	0.886459	1	0.178652
ENSMUSG00000028715	cytochrome P450, family 4, subfamily a, polypeptide 14 [Source:MGI Symbol;Acc:MGI:1096550]	Cyp4a14	mmu-miR-130a(miRanda), mmu-miR-130b(miRanda), mmu-miR-143(miRanda), mmu-miR-148a(miRanda), mmu-miR-148b(miRanda), mmu-miR-149(miRanda), mmu-miR-150(miRanda), mmu-miR-152(miRanda), mmu-miR-181b(miRanda), mmu-miR-181d(miRanda), mmu-miR-183(miRanda), mmu-miR-185(miRanda), mmu-miR-19a(miRanda), mmu-miR-216b(miRanda), mmu-miR-24(miRanda), mmu-miR-27a(miRanda), mmu-miR-27b(miRanda), mmu-miR-28(miRanda)…		protein_coding	kidney development // response to hormone stimulus // response to drug // linoleic acid metabolic process // icosanoid biosynthetic process // lauric acid metabolic process	fatty acid binding // iron ion binding // arachidonic acid monooxygenase activity // electron carrier activity // alkane 1-monooxygenase activity // heme binding // arachidonic acid binding	endoplasmic reticulum membrane // intracellular membrane-bounded organelle		0	0	Insufficient Expression	Insufficient Expression	1	1	1	1	0
ENSMUSG00000025544	transmembrane 9 superfamily member 2 [Source:MGI Symbol;Acc:MGI:1915309]	Tm9sf2	mmu-let-7b(RNAhybrid|miRanda), mmu-let-7e(RNAhybrid|miRanda), mmu-miR-1192(miRanda), mmu-miR-122(miRanda), mmu-miR-122a(RNAhybrid|miRanda), mmu-miR-124(miRanda), mmu-miR-124a(RNAhybrid|miRanda), mmu-miR-128(miRanda), mmu-miR-135a(RNAhybrid|miRanda), mmu-miR-135b(RNAhybrid|miRanda), mmu-miR-139(TargetScan|miRanda), mmu-miR-139-5p(miRanda), mmu-miR-141(RNAhybrid), mmu-miR-144(miRanda), mmu-miR-145(…	transmembrane	protein_coding	biological_process	molecular_function	endosome membrane // integral to membrane		5.73852	6.00451	0.265989	1.20246	0.520375	1	0.603659	1	0.265989
ENSMUSG00000025545	citrate lyase beta like [Source:MGI Symbol;Acc:MGI:1916884]	Clybl	mmu-let-7d(RNAhybrid|miRanda), mmu-let-7e(RNAhybrid|miRanda), mmu-miR-128a(RNAhybrid|miRanda), mmu-miR-128b(RNAhybrid|miRanda), mmu-miR-133a(RNAhybrid|miRanda), mmu-miR-133b(RNAhybrid|miRanda), mmu-miR-134(RNAhybrid|miRanda), mmu-miR-136(RNAhybrid|miRanda), mmu-miR-139(RNAhybrid|miRanda), mmu-miR-143(RNAhybrid|miRanda), mmu-miR-144(miRanda), mmu-miR-181a(RNAhybrid|miRanda), mmu-miR-181b(RNAhybrid…		protein_coding	cellular aromatic compound metabolic process // biological_process	molecular_function // citrate (pro-3S)-lyase activity // metal ion binding	mitochondrion // citrate lyase complex		7.89638	6.93738	-0.958995	-1.94396	0.0556955	0.687138	0.130238	1	0.958995
ENSMUSG00000035773	KISS1 receptor [Source:MGI Symbol;Acc:MGI:2148793]	Kiss1r	mmu-miR-19a(miRanda), mmu-miR-19b(miRanda)		GPCR(Gq)|protein_coding	activation of MAPKK activity // signal transduction // G-protein coupled receptor protein signaling pathway // neuropeptide signaling pathway // negative regulation of cell proliferation // calcium-mediated signaling // positive regulation of hormone secretion // arachidonic acid secretion // positive regulation of synaptic transmission // positive regulation of stress fiber assembly	G-protein coupled receptor activity // protein binding // neuropeptide receptor activity // peptide receptor activity, G-protein coupled // neuropeptide binding	integral to plasma membrane // cell surface // membrane // integral to membrane		0.73602	0.843885	Insufficient Expression	Insufficient Expression	0.813832	1	0.852642	1	0.107865
ENSMUSG00000052395	RFT1 homolog (S. cerevisiae) [Source:MGI Symbol;Acc:MGI:3607791]	Rft1	mmu-let-7a(RNAhybrid|miRanda), mmu-let-7b(RNAhybrid|miRanda), mmu-let-7c(RNAhybrid|miRanda), mmu-let-7d(RNAhybrid|miRanda), mmu-let-7e(RNAhybrid|miRanda), mmu-let-7i(RNAhybrid|miRanda), mmu-miR-103(miRanda), mmu-miR-106a(miRanda), mmu-miR-106b(RNAhybrid|miRanda), mmu-miR-107(miRanda), mmu-miR-124a(RNAhybrid|miRanda), mmu-miR-129-5p(RNAhybrid|miRanda), mmu-miR-141(miRanda), mmu-miR-142-3p(RNAhybri…	transmembrane	protein_coding	carbohydrate transport	molecular_function // lipid transporter activity	cellular_component // integral to membrane		3.13457	3.06352	-0.0710563	-1.05049	0.918638	1	0.939082	1	0.0710563
ENSMUSG00000039174	RIKEN cDNA 1700003H04 gene [Source:MGI Symbol;Acc:MGI:1923637]	1700003H04Rik			protein_coding	biological_process	molecular_function // phospholipid binding	cellular_component		0	0	Insufficient Expression	Insufficient Expression	1	1	1	1	0
ENSMUSG00000052396	monoacylglycerol O-acyltransferase 2 [Source:MGI Symbol;Acc:MGI:2663253]	Mogat2	mmu-let-7a(miRanda), mmu-let-7b(miRanda), mmu-let-7c(miRanda), mmu-let-7d(miRanda), mmu-let-7e(miRanda), mmu-let-7f(miRanda), mmu-let-7g(miRanda), mmu-let-7i(miRanda), mmu-miR-101b(miRanda), mmu-miR-103(miRanda), mmu-miR-107(miRanda), mmu-miR-122(miRanda), mmu-miR-148a(miRanda), mmu-miR-148b(miRanda), mmu-miR-149(miRanda), mmu-miR-152(miRanda), mmu-miR-15a(miRanda), mmu-miR-15b(miRanda), mmu-miR-…	transmembrane|transmembrane	protein_coding	glycerol metabolic process // lipid metabolic process // diacylglycerol biosynthetic process // triglyceride biosynthetic process // monoacylglycerol metabolic process // intestinal absorption	2-acylglycerol O-acyltransferase activity // acetyltransferase activity	endoplasmic reticulum // endoplasmic reticulum membrane // integral to membrane		2.25857	1.86241	-0.396154	-1.316	0.260787	1	0.336763	1	0.396154
ENSMUSG00000052392	acyl-CoA thioesterase 4 [Source:MGI Symbol;Acc:MGI:2159621]	Acot4	mmu-miR-125a-3p(miRanda), mmu-miR-129-5p(miRanda), mmu-miR-136(miRanda), mmu-miR-137(miRanda), mmu-miR-192(miRanda), mmu-miR-203(miRanda), mmu-miR-215(miRanda), mmu-miR-216a(miRanda), mmu-miR-216b(miRanda), mmu-miR-23a(miRanda), mmu-miR-23b(miRanda), mmu-miR-301a(miRanda), mmu-miR-320(miRanda), mmu-miR-338-3p(miRanda), mmu-miR-365(miRanda), mmu-miR-539(miRanda), mmu-miR-590-3p(miRanda), mmu-miR-6…		protein_coding	very long-chain fatty acid metabolic process // long-chain fatty acid metabolic process // succinyl-CoA metabolic process // acyl-CoA metabolic process // saturated monocarboxylic acid metabolic process // unsaturated monocarboxylic acid metabolic process // dicarboxylic acid metabolic process // dicarboxylic acid catabolic process // short-chain fatty acid metabolic process	carboxylesterase activity // succinyl-CoA hydrolase activity // receptor binding // palmitoyl-CoA hydrolase activity // acyl-CoA hydrolase activity	peroxisome		2.49183	1.73877	-0.753059	-1.68536	0.0394114	0.625003	0.0685087	1	0.753059
ENSMUSG00000078554	family with sequence similarity 229, member A [Source:MGI Symbol;Acc:MGI:1915483]	Fam229a			protein_coding	biological_process	molecular_function	cellular_component		0	0	Insufficient Expression	Insufficient Expression	1	1	1	1	0
ENSMUSG00000039178	TBC1 domain family, member 19 [Source:MGI Symbol;Acc:MGI:1914499]	Tbc1d19	mmu-let-7d(RNAhybrid|miRanda), mmu-let-7d*(RNAhybrid|miRanda), mmu-miR-106a(miRanda), mmu-miR-106b(miRanda), mmu-miR-128(miRanda), mmu-miR-130a(miRanda), mmu-miR-130b(miRanda), mmu-miR-135a(miRanda), mmu-miR-135b(miRanda), mmu-miR-137(RNAhybrid|TargetScan|miRanda|pictar), mmu-miR-139-5p(miRanda), mmu-miR-152(RNAhybrid), mmu-miR-153(RNAhybrid|TargetScan|miRanda|pictar), mmu-miR-154(miRanda), mmu-m…		protein_coding	biological_process	molecular_function // Rab GTPase activator activity	cellular_component // intracellular		2.59378	2.51311	-0.0806727	-1.05751	0.921652	1	0.941964	1	0.0806727
ENSMUSG00000023873	RIKEN cDNA 1700010I14 gene [Source:MGI Symbol;Acc:MGI:1914181]	1700010I14Rik	mmu-miR-103(miRanda), mmu-miR-106a(miRanda), mmu-miR-106b(miRanda), mmu-miR-107(miRanda), mmu-miR-143(miRanda), mmu-miR-145(miRanda), mmu-miR-153(miRanda), mmu-miR-15a(miRanda), mmu-miR-15b(miRanda), mmu-miR-16(miRanda), mmu-miR-17(miRanda), mmu-miR-181a(miRanda), mmu-miR-190(miRanda), mmu-miR-190b(miRanda), mmu-miR-195(miRanda), mmu-miR-205(miRanda), mmu-miR-20a(miRanda), mmu-miR-20b(miRanda), m…		protein_coding	biological_process	molecular_function	cellular_component		0.258035	0.723337	Insufficient Expression	Insufficient Expression	0.40729	1	0.526022	1	0.465302
ENSMUSG00000067627	predicted gene 10217 [Source:MGI Symbol;Acc:MGI:3642099]	Gm10217			protein_coding	biological_process	molecular_function	cellular_component		0.970906	1.17521	0.204304	1.15213	0.870852	1	0.905654	1	0.204304
ENSMUSG00000067629	synaptic Ras GTPase activating protein 1 homolog (rat) [Source:MGI Symbol;Acc:MGI:3039785]	Syngap1	mmu-miR-101(TargetScan), mmu-miR-101ab(TargetScan), mmu-miR-125a-3p(TargetScan), mmu-miR-135a-5p(TargetScan), mmu-miR-135ab(TargetScan), mmu-miR-144(TargetScan), mmu-miR-1554(TargetScan), mmu-miR-185(TargetScan), mmu-miR-197(TargetScan), mmu-miR-210(TargetScan), mmu-miR-219-5p(TargetScan), mmu-miR-23abc(TargetScan), mmu-miR-23b-3p(TargetScan), mmu-miR-326(TargetScan), mmu-miR-328a(TargetScan), mm…		protein_coding	Ras protein signal transduction // pattern specification process // visual learning // dendrite development // positive regulation of Ras GTPase activity // positive regulation of Rab GTPase activity // negative regulation of apoptosis // receptor clustering // regulation of MAPKKK cascade // negative regulation of Ras protein signal transduction // regulation of synaptic plasticity // regulation…	Rab GTPase activator activity // protein binding // phospholipid binding // SH3 domain binding	cytoplasm // membrane // cell junction // intrinsic to internal side of plasma membrane // dendritic shaft // synapse		0	0	Insufficient Expression	Insufficient Expression	1	1	1	1	0
ENSMUSG00000025090	coiled-coil domain containing 172 [Source:MGI Symbol;Acc:MGI:1922895]	Ccdc172	mmu-miR-141(miRanda), mmu-miR-143(RNAhybrid), mmu-miR-149(RNAhybrid|miRanda), mmu-miR-200a(RNAhybrid|miRanda), mmu-miR-203(RNAhybrid|miRanda), mmu-miR-207(RNAhybrid|miRanda), mmu-miR-212(RNAhybrid|miRanda), mmu-miR-24(RNAhybrid|miRanda), mmu-miR-25(RNAhybrid|miRanda), mmu-miR-300(RNAhybrid|miRanda), mmu-miR-301(RNAhybrid|miRanda), mmu-miR-324-3p(RNAhybrid|TargetScan|miRanda), mmu-miR-326(RNAhybri…		protein_coding	biological_process	molecular_function	cellular_component		0.105266	0	Insufficient Expression	Insufficient Expression	0.614058	1	0.42265	1	0.105266
ENSMUSG00000025091	pancreatic lipase-related protein 2 [Source:MGI Symbol;Acc:MGI:1336202]	Pnliprp2	mmu-miR-873(miRanda)	extracellular	protein_coding	lipid metabolic process // cellular defense response // digestion	triglyceride lipase activity	extracellular region		0	0	Insufficient Expression	Insufficient Expression	1	1	1	1	0
ENSMUSG00000025092	heat shock protein 12A [Source:MGI Symbol;Acc:MGI:1920692]	Hspa12a	mmu-miR-139-5p(miRanda), mmu-miR-140(miRanda), mmu-miR-148a(miRanda), mmu-miR-148b(miRanda), mmu-miR-152(miRanda), mmu-miR-15a(miRanda), mmu-miR-16(miRanda), mmu-miR-181a(miRanda), mmu-miR-186(miRanda), mmu-miR-190(miRanda), mmu-miR-190b(miRanda), mmu-miR-199a-5p(miRanda), mmu-miR-200b(miRanda), mmu-miR-200c(miRanda), mmu-miR-204(miRanda), mmu-miR-211(miRanda), mmu-miR-216b(miRanda), mmu-miR-22(m…		protein_coding	biological_process	molecular_function // ATP binding	cellular_component		1.06694	1.02264	-0.0443034	-1.03119	0.952322	1	0.964482	1	0.0443034
ENSMUSG00000021737	proteasome (prosome, macropain) 26S subunit, non-ATPase, 6 [Source:MGI Symbol;Acc:MGI:1913663]	Psmd6	mmu-miR-124a(RNAhybrid|miRanda), mmu-miR-128(miRanda), mmu-miR-128a(RNAhybrid|TargetScan|miRanda), mmu-miR-128b(RNAhybrid|TargetScan|miRanda), mmu-miR-22(RNAhybrid|miRanda), mmu-miR-26b(RNAhybrid|miRanda), mmu-miR-27a(RNAhybrid|miRanda), mmu-miR-27b(RNAhybrid|miRanda), mmu-miR-425(miRanda), mmu-miR-464(RNAhybrid|miRanda), mmu-miR-489(miRanda), mmu-miR-491(RNAhybrid|miRanda), mmu-miR-494(miRanda),…		protein_coding			proteasome accessory complex		7.43985	7.1155	-0.324354	-1.2521	0.257034	1	0.276436	1	0.324354
ENSMUSG00000021731	mitochondrial ribosomal protein S30 [Source:MGI Symbol;Acc:MGI:1926237]	Mrps30	mmu-let-7b(RNAhybrid|miRanda), mmu-miR-130b(RNAhybrid), mmu-miR-185(RNAhybrid), mmu-miR-26a(RNAhybrid), mmu-miR-26b(RNAhybrid|miRanda), mmu-miR-29a(RNAhybrid|miRanda), mmu-miR-300(RNAhybrid|TargetScan), mmu-miR-30a-3p(RNAhybrid|TargetScan|miRanda), mmu-miR-30e*(RNAhybrid|TargetScan|miRanda), mmu-miR-322(miRanda), mmu-miR-326(RNAhybrid|miRanda), mmu-miR-330(miRanda), mmu-miR-375(miRanda), mmu-miR-…		protein_coding	translation // biological_process	molecular_function // structural constituent of ribosome	cellular_component // mitochondrion // ribosome		5.87997	5.62663	-0.253344	-1.19197	0.49226	1	0.566061	1	0.253344
ENSMUSG00000021730	hyperpolarization-activated, cyclic nucleotide-gated K+ 1 [Source:MGI Symbol;Acc:MGI:1096392]	Hcn1	mmu-miR-101a(miRanda), mmu-miR-101b(miRanda), mmu-miR-103(miRanda), mmu-miR-107(miRanda), mmu-miR-10a-5p(TargetScan), mmu-miR-10abc(TargetScan), mmu-miR-122(miRanda), mmu-miR-124a(RNAhybrid|miRanda), mmu-miR-128(miRanda), mmu-miR-129-5p(miRanda), mmu-miR-132(miRanda), mmu-miR-135a(miRanda), mmu-miR-135a-5p(TargetScan), mmu-miR-135ab(TargetScan), mmu-miR-135b(miRanda), mmu-miR-136(miRanda), mmu-mi…	transmembrane	protein_coding	apical protein localization // retinal cone cell development	voltage-gated potassium channel activity // sodium channel activity // protein binding // cAMP binding	integral to membrane // axon // dendrite		0	0.0386417	Insufficient Expression	Insufficient Expression	0.83797	1	0.42265	1	0.0386417
ENSMUSG00000021733	solute carrier family 4, sodium bicarbonate cotransporter, member 7 [Source:MGI Symbol;Acc:MGI:2443878]	Slc4a7	mmu-let-7(TargetScan), mmu-miR-103(miRanda), mmu-miR-106a(miRanda), mmu-miR-106ab(TargetScan), mmu-miR-106b(miRanda), mmu-miR-107(miRanda), mmu-miR-1192(miRanda), mmu-miR-124(TargetScan), mmu-miR-124ab(TargetScan), mmu-miR-128(miRanda), mmu-miR-129-5p(miRanda), mmu-miR-135a(miRanda), mmu-miR-135b(miRanda), mmu-miR-137(TargetScan|miRanda|pictar), mmu-miR-137ab(TargetScan), mmu-miR-141(miRanda), mm…	transmembrane|nucleus	protein_coding	cochlear nucleus development // retinal cell programmed cell death // auditory receptor cell development // retina vasculature morphogenesis in camera-type eye	inorganic anion exchanger activity	integral to membrane		0.654267	1.02874	0.374473	1.29637	0.27437	1	0.345154	1	0.374473
ENSMUSG00000021732	fibroblast growth factor 10 [Source:MGI Symbol;Acc:MGI:1099809]	Fgf10	mmu-miR-103(TargetScan|miRanda), mmu-miR-107(TargetScan|miRanda), mmu-miR-1192(miRanda), mmu-miR-130a(TargetScan|miRanda), mmu-miR-130b(TargetScan|miRanda), mmu-miR-132(TargetScan|miRanda), mmu-miR-137(miRanda), mmu-miR-138(TargetScan|miRanda), mmu-miR-139-5p(miRanda), mmu-miR-140(miRanda), mmu-miR-154(miRanda), mmu-miR-181d(miRanda), mmu-miR-183(miRanda), mmu-miR-185(TargetScan|miRanda), mmu-miR…	extracellular|nucleus	protein_coding	activation of MAPK activity // angiogenesis // metanephros development // organ induction // mesonephros development // blood vessel remodeling // metanephros morphogenesis // chemotaxis // cell-cell signaling // determination of left/right symmetry // salivary gland development // salivary gland morphogenesis // positive regulation of cell proliferation // negative regulation of cell proliferati…	fibroblast growth factor receptor binding // type 2 fibroblast growth factor receptor binding // protein binding // growth factor activity // heparin binding // chemoattractant activity	extracellular space // nucleus // plasma membrane // extracellular matrix		2.16053	2.19042	0.0298845	1.02093	0.983243	1	0.987814	1	0.0298845
ENSMUSG00000021738	ataxin 7 [Source:MGI Symbol;Acc:MGI:2179277]	Atxn7	mmu-miR-103(RNAhybrid), mmu-miR-106b(miRanda), mmu-miR-107(RNAhybrid|miRanda), mmu-miR-10a(RNAhybrid|miRanda), mmu-miR-10b(RNAhybrid|miRanda), mmu-miR-1192(TargetScan|miRanda), mmu-miR-125b(RNAhybrid|miRanda), mmu-miR-127(RNAhybrid|miRanda), mmu-miR-1297(TargetScan), mmu-miR-132(RNAhybrid|miRanda), mmu-miR-133a(RNAhybrid), mmu-miR-133b(RNAhybrid|miRanda), mmu-miR-136(RNAhybrid|miRanda), mmu-miR-1…	nucleus	transcription regulator|protein_coding	microtubule cytoskeleton organization // transcription, DNA-dependent // histone deubiquitination // negative regulation of phosphorylation // negative regulation of insulin-like growth factor receptor signaling pathway // positive regulation of transcription from RNA polymerase II promoter	chromatin binding // protein binding // zinc ion binding	nucleus // nucleolus // cytoplasm // microtubule cytoskeleton // nuclear matrix		1.51812	1.68641	0.16829	1.12373	0.571039	1	0.600271	1	0.16829
ENSMUSG00000035873	PRKC, apoptosis, WT1, regulator [Source:MGI Symbol;Acc:MGI:2149961]	Pawr	mmu-miR-103(miRanda), mmu-miR-107(miRanda), mmu-miR-128(miRanda), mmu-miR-1297(TargetScan), mmu-miR-135a(miRanda), mmu-miR-135b(miRanda), mmu-miR-139-5p(miRanda), mmu-miR-142-3p(miRanda), mmu-miR-181a(miRanda|pictar), mmu-miR-181abcd(TargetScan), mmu-miR-181b(miRanda|pictar), mmu-miR-181c(miRanda|pictar), mmu-miR-181d(miRanda), mmu-miR-19a(miRanda), mmu-miR-19b(miRanda), mmu-miR-200b(miRanda), mm…	nucleus	transcription regulator|protein_coding	transcription, DNA-dependent // regulation of transcription, DNA-dependent // apoptosis // induction of apoptosis // negative regulation of B cell proliferation // interleukin-2 biosynthetic process // negative regulation of T cell proliferation // positive regulation of amyloid precursor protein biosynthetic process // negative regulation of T cell receptor signaling pathway	protein binding // enzyme binding // leucine zipper domain binding	nucleus // cytoplasm // plasma membrane		1.86842	3.90988	2.04146	4.11663	0.0490776	0.667879	0.145743	1	2.04146
ENSMUSG00000022583	lymphocyte antigen 6 complex, locus F [Source:MGI Symbol;Acc:MGI:109441]	Ly6f	mmu-miR-130b(miRanda), mmu-miR-135a(miRanda), mmu-miR-135b(miRanda), mmu-miR-299(miRanda), mmu-miR-340-5p(miRanda), mmu-miR-384-3p(miRanda)		protein_coding	biological_process	molecular_function	cellular_component // plasma membrane // anchored to membrane		0	0.128394	Insufficient Expression	Insufficient Expression	0.55783	1	0.42265	1	0.128394
ENSMUSG00000035877	zinc fingers and homeoboxes 3 [Source:MGI Symbol;Acc:MGI:2444772]	Zhx3	mmu-let-7a(miRanda), mmu-let-7b(miRanda), mmu-let-7c(miRanda), mmu-let-7d(miRanda), mmu-let-7e(miRanda), mmu-let-7f(miRanda), mmu-let-7g(miRanda), mmu-let-7i(miRanda), mmu-miR-103(pictar), mmu-miR-103a(TargetScan), mmu-miR-107(TargetScan|pictar), mmu-miR-107ab(TargetScan), mmu-miR-1192(miRanda), mmu-miR-124(TargetScan), mmu-miR-124ab(TargetScan), mmu-miR-128(TargetScan), mmu-miR-128ab(TargetScan)…	nucleus	transcription regulator|protein_coding	negative regulation of transcription from RNA polymerase II promoter // transcription, DNA-dependent // cell differentiation // positive regulation of osteoblast differentiation // negative regulation of transcription, DNA-dependent	sequence-specific DNA binding transcription factor activity // transcription corepressor activity // protein binding // zinc ion binding // protein homodimerization activity // sequence-specific DNA binding // protein heterodimerization activity	nucleus // nucleolus // cytoplasm // cell cortex		1.70386	2.27949	0.575634	1.49033	0.471667	1	0.593301	1	0.575634
ENSMUSG00000035875	expressed sequence AI182371 [Source:MGI Symbol;Acc:MGI:2138853]	AI182371	mmu-miR-1(miRanda), mmu-miR-125a-5p(miRanda), mmu-miR-125b-5p(miRanda), mmu-miR-130b(miRanda), mmu-miR-134(miRanda), mmu-miR-138(miRanda), mmu-miR-145(miRanda), mmu-miR-146a(miRanda), mmu-miR-146b(miRanda), mmu-miR-154(miRanda), mmu-miR-181a(miRanda), mmu-miR-181b(miRanda), mmu-miR-181c(miRanda), mmu-miR-181d(miRanda), mmu-miR-183(miRanda), mmu-miR-186(miRanda), mmu-miR-196a(miRanda), mmu-miR-196…		protein_coding	inflammatory response // complement activation // biological_process	molecular_function // endopeptidase inhibitor activity	cellular_component // extracellular region		0	0.106783	Insufficient Expression	Insufficient Expression	0.610039	1	0.42265	1	0.106783
ENSMUSG00000035878	aminoglycoside phosphotransferase domain containing 1 [Source:MGI Symbol;Acc:MGI:2443139]	Agphd1	mmu-let-7e(miRanda), mmu-miR-106a(miRanda), mmu-miR-106b(miRanda), mmu-miR-10a(miRanda), mmu-miR-10b(miRanda), mmu-miR-122(miRanda), mmu-miR-129-5p(miRanda), mmu-miR-135a(miRanda), mmu-miR-135b(miRanda), mmu-miR-136(miRanda), mmu-miR-139-5p(miRanda), mmu-miR-142-3p(miRanda), mmu-miR-143(miRanda), mmu-miR-144(miRanda), mmu-miR-146a(miRanda), mmu-miR-146b(miRanda), mmu-miR-148a(miRanda), mmu-miR-14…		protein_coding	biological_process	molecular_function // hydroxylysine kinase activity	cellular_component // cytoplasm		0.725614	0.573998	Insufficient Expression	Insufficient Expression	0.612799	1	0.641625	1	0.151617
ENSMUSG00000022580	rhophilin, Rho GTPase binding protein 1 [Source:MGI Symbol;Acc:MGI:1098783]	Rhpn1			protein_coding	signal transduction	small GTPase regulator activity	intracellular		0.154183	0.758755	Insufficient Expression	Insufficient Expression	0.386626	1	0.516647	1	0.604572
ENSMUSG00000045178	RIKEN cDNA 4933411O13 gene [Source:MGI Symbol;Acc:MGI:1918385]	4933411O13Rik			antisense					0	0	Insufficient Expression	Insufficient Expression	1	1	1	1	0
ENSMUSG00000022586	lymphocyte antigen 6 complex, locus I [Source:MGI Symbol;Acc:MGI:1888480]	Ly6i			protein_coding			plasma membrane // anchored to membrane		0.324137	1.34151	1.01738	2.02423	0.393599	1	0.532958	1	1.01738
ENSMUSG00000086725	RIKEN cDNA A630052C17 gene [Source:MGI Symbol;Acc:MGI:2444673]	A630052C17Rik			processed_transcript					0.398154	1.36716	0.969003	1.95749	0.118758	0.858259	0.235131	1	0.969003
ENSMUSG00000086724	predicted gene 12833 [Source:MGI Symbol;Acc:MGI:3651919]	Gm12833			processed_pseudogene					0	0	Insufficient Expression	Insufficient Expression	1	1	1	1	0
ENSMUSG00000086727	RIKEN cDNA 4931428L18 gene [Source:MGI Symbol;Acc:MGI:1918238]	4931428L18Rik	mmu-miR-1(miRanda), mmu-miR-129-5p(miRanda), mmu-miR-135a(miRanda), mmu-miR-135b(miRanda), mmu-miR-143(miRanda), mmu-miR-144(miRanda), mmu-miR-145(miRanda), mmu-miR-149(miRanda), mmu-miR-155(miRanda), mmu-miR-181a(miRanda), mmu-miR-181b(miRanda), mmu-miR-181c(miRanda), mmu-miR-181d(miRanda), mmu-miR-183(miRanda), mmu-miR-185(miRanda), mmu-miR-203(miRanda), mmu-miR-205(miRanda), mmu-miR-206(miRand…		protein_coding	biological_process	molecular_function	cellular_component		0.0741706	0.381573	Insufficient Expression	Insufficient Expression	0.182431	0.984106	0.0709643	1	0.307402
ENSMUSG00000086726	predicted gene 9458 [Source:MGI Symbol;Acc:MGI:3779868]	Gm9458			unprocessed_pseudogene					0	0	Insufficient Expression	Insufficient Expression	1	1	1	1	0
ENSMUSG00000086721	predicted gene 13750 [Source:MGI Symbol;Acc:MGI:3650598]	Gm13750			processed_pseudogene					0.107319	0	Insufficient Expression	Insufficient Expression	0.608632	1	0.42265	1	0.107319
ENSMUSG00000052934	F-box protein 31 [Source:MGI Symbol;Acc:MGI:1354708]	Fbxo31	mmu-miR-106a(miRanda), mmu-miR-106ab(TargetScan), mmu-miR-106b(miRanda), mmu-miR-149(miRanda), mmu-miR-17(TargetScan|miRanda), mmu-miR-17-5p(TargetScan), mmu-miR-190(miRanda), mmu-miR-190b(miRanda), mmu-miR-205(miRanda), mmu-miR-20a(miRanda), mmu-miR-20ab(TargetScan), mmu-miR-20b(miRanda), mmu-miR-20b-5p(TargetScan), mmu-miR-210(miRanda), mmu-miR-329(miRanda), mmu-miR-381(miRanda), mmu-miR-427(Ta…		protein_coding	response to DNA damage stimulus // cyclin catabolic process // protein ubiquitination // SCF-dependent proteasomal ubiquitin-dependent protein catabolic process // mitotic cell cycle G1/S transition DNA damage checkpoint	cyclin binding	SCF ubiquitin ligase complex		4.69315	4.48036	-0.212795	-1.15893	0.510759	1	0.561925	1	0.212795
ENSMUSG00000086722	predicted gene 15499 [Source:MGI Symbol;Acc:MGI:3782946]	Gm15499			antisense					1.1736	1.99197	0.818374	1.76342	0.130491	0.883477	0.242055	1	0.818374
ENSMUSG00000086728	RIKEN cDNA 2410133F24 gene [Source:MGI Symbol;Acc:MGI:1924044]	2410133F24Rik			antisense					1.42547	2.7937	1.36823	2.58154	0.0824748	0.768794	0.194189	1	1.36823
ENSMUSG00000022837	IQ calmodulin-binding motif containing 1 [Source:MGI Symbol;Acc:MGI:2443764]	Iqcb1	mmu-let-7(TargetScan), mmu-let-7a(RNAhybrid|TargetScan|miRanda), mmu-let-7b(RNAhybrid|TargetScan|miRanda), mmu-let-7c(RNAhybrid|TargetScan|miRanda), mmu-let-7d(miRanda), mmu-let-7e(RNAhybrid|TargetScan|miRanda), mmu-let-7f(miRanda), mmu-let-7g(TargetScan|miRanda), mmu-let-7i(RNAhybrid|TargetScan|miRanda), mmu-miR-101a(miRanda), mmu-miR-101b(miRanda), mmu-miR-128(miRanda), mmu-miR-128a(RNAhybrid|m…		protein_coding	cilium assembly // photoreceptor cell maintenance // maintenance of organ identity	protein binding // calmodulin binding	photoreceptor outer segment // cytoplasm // centrosome // photoreceptor connecting cilium		3.36234	3.56499	0.202647	1.15081	0.521884	1	0.567846	1	0.202647
ENSMUSG00000022836	myosin, light polypeptide kinase [Source:MGI Symbol;Acc:MGI:894806]	Mylk	mmu-let-7a(miRanda), mmu-let-7b(miRanda), mmu-let-7c(miRanda), mmu-let-7d(miRanda), mmu-let-7e(miRanda), mmu-let-7f(miRanda), mmu-let-7g(miRanda), mmu-miR-1(miRanda|pictar), mmu-miR-105(TargetScan), mmu-miR-106a(TargetScan|miRanda), mmu-miR-106b(miRanda), mmu-miR-1192(TargetScan|miRanda), mmu-miR-125a(pictar), mmu-miR-125a-3p(miRanda), mmu-miR-125b(pictar), mmu-miR-129-5p(miRanda), mmu-miR-130a(m…		kinase|protein_coding	positive regulation of cell migration // bleb assembly // positive regulation of calcium ion transport // aorta smooth muscle tissue morphogenesis // cellular hypotonic response // positive regulation of wound healing	myosin light chain kinase activity // protein binding // ATP binding	stress fiber // cytoplasm // plasma membrane // lamellipodium // cleavage furrow		1.16745	2.11596	0.948515	1.92989	0.153662	0.930681	0.28147	1	0.948515
ENSMUSG00000076753										0	1.13008	1.13008	2.18871	0.275005	1	0.42265	1	1.13008
ENSMUSG00000076752	T-cell receptor gamma, constant 2 [Source:MGI Symbol;Acc:MGI:98626]	Tcrg-C2		transmembrane	IG_C_gene					0.441244	2.05306	1.61181	3.05636	0.167587	0.957434	0.311794	1	1.61181
ENSMUSG00000022831	hematopoietic cell specific Lyn substrate 1 [Source:MGI Symbol;Acc:MGI:104568]	Hcls1	mmu-miR-128(miRanda), mmu-miR-132(miRanda), mmu-miR-145(miRanda), mmu-miR-212(miRanda), mmu-miR-223(miRanda), mmu-miR-27a(miRanda), mmu-miR-27b(miRanda), mmu-miR-346(miRanda), mmu-miR-433(miRanda), mmu-miR-7a(miRanda), mmu-miR-7b(miRanda)	nucleus	protein_coding	negative regulation of transcription from RNA polymerase II promoter // positive regulation of cell proliferation // response to hormone stimulus // positive regulation of phosphatidylinositol 3-kinase cascade // erythrocyte differentiation // regulation of actin filament polymerization // positive regulation of granulocyte differentiation // positive regulation of peptidyl-serine phosphorylation…	RNA polymerase II transcription factor binding // protein binding // SH3 domain binding // protein kinase binding // protein complex binding	nucleus // transcription factor complex // cytoplasm // mitochondrion // plasma membrane		1.54949	2.27152	0.72203	1.6495	0.0792551	0.761876	0.147646	1	0.72203
ENSMUSG00000022838	ELL associated factor 2 [Source:MGI Symbol;Acc:MGI:2146616]	Eaf2	mmu-let-7e(miRanda), mmu-let-7f(miRanda), mmu-miR-106a(miRanda), mmu-miR-106b(miRanda), mmu-miR-124(miRanda), mmu-miR-141(miRanda), mmu-miR-17(miRanda), mmu-miR-182(miRanda), mmu-miR-200a(miRanda), mmu-miR-20a(miRanda), mmu-miR-20b(miRanda), mmu-miR-218(miRanda), mmu-miR-340-5p(miRanda), mmu-miR-342-3p(miRanda), mmu-miR-34a(miRanda), mmu-miR-34b-5p(miRanda), mmu-miR-34c(miRanda), mmu-miR-361(miRa…		transcription regulator|protein_coding	transcription, DNA-dependent // regulation of transcription, DNA-dependent // induction of apoptosis // negative regulation of cell growth // positive regulation of transcription, DNA-dependent // negative regulation of epithelial cell proliferation involved in prostate gland development	protein binding	nucleus // nucleoplasm // nuclear speck // ELL-EAF complex		2.66	3.48173	0.821727	1.76752	0.0554816	0.687138	0.11598	1	0.821727
ENSMUSG00000039824	myosin, light polypeptide 6B [Source:MGI Symbol;Acc:MGI:1917789]	Myl6b	mmu-miR-491(miRanda), mmu-miR-873(TargetScan|miRanda)		protein_coding	muscle contraction // skeletal muscle tissue development // muscle filament sliding	motor activity // calcium ion binding // protein binding // structural constituent of muscle	myosin complex // unconventional myosin complex		0.890747	1.16131	0.270566	1.20628	0.362454	1	0.397647	1	0.270566
ENSMUSG00000039826	TruB pseudouridine (psi) synthase homolog 2 (E. coli) [Source:MGI Symbol;Acc:MGI:2442186]	Trub2	mmu-miR-135a(miRanda), mmu-miR-135b(miRanda), mmu-miR-137(miRanda), mmu-miR-140(miRanda), mmu-miR-141(miRanda), mmu-miR-142-3p(miRanda), mmu-miR-149(miRanda), mmu-miR-193(miRanda), mmu-miR-193b(miRanda), mmu-miR-200a(miRanda), mmu-miR-200b(miRanda), mmu-miR-200c(miRanda), mmu-miR-216a(miRanda), mmu-miR-217(miRanda), mmu-miR-218(miRanda), mmu-miR-24(miRanda), mmu-miR-31(miRanda), mmu-miR-320(miRan…		protein_coding	pseudouridine synthesis // RNA processing // tRNA processing // biological_process	molecular_function // RNA binding // pseudouridine synthase activity	cellular_component		3.42233	3.00922	-0.41311	-1.33155	0.292212	1	0.386488	1	0.41311
ENSMUSG00000086097	predicted gene 16250 [Source:MGI Symbol;Acc:MGI:3826525]	Gm16250			processed_pseudogene					0	0	Insufficient Expression	Insufficient Expression	1	1	1	1	0
ENSMUSG00000086096	predicted gene 12688 [Source:MGI Symbol;Acc:MGI:3650434]	Gm12688			antisense					0.407424	0.114759	Insufficient Expression	Insufficient Expression	0.473172	1	0.560773	1	0.292665
ENSMUSG00000039828	WD repeat domain 70 [Source:MGI Symbol;Acc:MGI:1921020]	Wdr70	mmu-miR-101b(miRanda), mmu-miR-10a(miRanda), mmu-miR-10b(miRanda), mmu-miR-1192(miRanda), mmu-miR-133a(miRanda), mmu-miR-133b(miRanda), mmu-miR-141(miRanda), mmu-miR-144(miRanda), mmu-miR-15a(miRanda), mmu-miR-15b(miRanda), mmu-miR-16(miRanda), mmu-miR-195(miRanda), mmu-miR-199a-5p(miRanda), mmu-miR-200a(miRanda), mmu-miR-200c(miRanda), mmu-miR-224(miRanda), mmu-miR-322(miRanda), mmu-miR-339-5p(m…		protein_coding	biological_process	molecular_function	cellular_component		3.46028	3.64886	0.188575	1.13964	0.545722	1	0.587304	1	0.188575
ENSMUSG00000086090	predicted gene 12531 [Source:MGI Symbol;Acc:MGI:3650531]	Gm12531			antisense					0.290491	0	Insufficient Expression	Insufficient Expression	0.366091	1	0.42265	1	0.290491
ENSMUSG00000027722	spermatogenesis associated 5 [Source:MGI Symbol;Acc:MGI:1927170]	Spata5	mmu-miR-1192(miRanda), mmu-miR-135a(RNAhybrid|miRanda), mmu-miR-135b(RNAhybrid|miRanda), mmu-miR-141(RNAhybrid|miRanda), mmu-miR-149(RNAhybrid|miRanda), mmu-miR-17-3p(RNAhybrid|miRanda), mmu-miR-199a(RNAhybrid), mmu-miR-199b(RNAhybrid), mmu-miR-203(RNAhybrid|TargetScan), mmu-miR-301b(RNAhybrid|miRanda), mmu-miR-30a(miRanda), mmu-miR-30a-5p(RNAhybrid|TargetScan|miRanda), mmu-miR-30b(RNAhybrid|Targ…		protein_coding	multicellular organismal development // spermatogenesis // cell differentiation	ATP binding // nucleoside-triphosphatase activity	cytoplasm // mitochondrion		1.90674	3.0432	1.13645	2.1984	0.0762167	0.752318	0.177276	1	1.13645
ENSMUSG00000070348	cyclin D1 [Source:MGI Symbol;Acc:MGI:88313]	Ccnd1	mmu-let-7(TargetScan), mmu-let-7a(pictar), mmu-let-7b(pictar), mmu-let-7c(pictar), mmu-let-7e(pictar), mmu-let-7f(pictar), mmu-let-7g(pictar), mmu-let-7i(pictar), mmu-miR-1(pictar), mmu-miR-105(TargetScan), mmu-miR-106a(TargetScan|miRanda), mmu-miR-106ab(TargetScan), mmu-miR-106b(miRanda|pictar), mmu-miR-1192(miRanda), mmu-miR-124(miRanda), mmu-miR-129-5p(miRanda), mmu-miR-1378(TargetScan), mmu-m…		protein_coding	G1/S transition of mitotic cell cycle // re-entry into mitotic cell cycle // liver development // positive regulation of protein phosphorylation // protein phosphorylation // response to DNA damage stimulus // cell cycle // lactation // positive regulation of cell proliferation // response to organic substance // response to iron ion // response to X-ray // response to organic nitrogen // respons…	protein kinase activity // protein binding // kinase activity // cyclin-dependent protein kinase regulator activity // enzyme binding // protein kinase binding // protein complex binding	cyclin-dependent protein kinase holoenzyme complex // intracellular // nucleus // nucleoplasm // cytoplasm // cytosol // tight junction // membrane		2.66741	4.71009	2.04268	4.1201	0.0347247	0.601873	0.116803	1	2.04268
ENSMUSG00000020069	heterogeneous nuclear ribonucleoprotein H3 [Source:MGI Symbol;Acc:MGI:1926462]	Hnrnph3	mmu-miR-103(miRanda), mmu-miR-106a(miRanda), mmu-miR-107(miRanda), mmu-miR-10a(miRanda), mmu-miR-10b(miRanda), mmu-miR-1192(miRanda), mmu-miR-122(miRanda), mmu-miR-124(miRanda), mmu-miR-1244(TargetScan), mmu-miR-125a-3p(miRanda), mmu-miR-139-5p(miRanda), mmu-miR-140(TargetScan|miRanda), mmu-miR-140-5p(TargetScan), mmu-miR-144(miRanda), mmu-miR-146a(miRanda), mmu-miR-146b(miRanda), mmu-miR-150(miR…		protein_coding	biological_process	nucleotide binding // molecular_function // nucleic acid binding	nucleus		3.50949	3.98135	0.47186	1.3869	0.112902	0.846854	0.128002	1	0.47186
ENSMUSG00000020062	solute carrier family 5 (iodide transporter), member 8 [Source:MGI Symbol;Acc:MGI:2384916]	Slc5a8	mmu-miR-10b(miRanda), mmu-miR-130a(miRanda), mmu-miR-139-5p(miRanda), mmu-miR-154(miRanda), mmu-miR-15a(miRanda), mmu-miR-182(miRanda), mmu-miR-192(miRanda), mmu-miR-199a-5p(miRanda), mmu-miR-21(miRanda), mmu-miR-215(miRanda), mmu-miR-216a(miRanda), mmu-miR-216b(miRanda), mmu-miR-218(miRanda), mmu-miR-23a(miRanda), mmu-miR-23b(miRanda), mmu-miR-299(miRanda), mmu-miR-29a(miRanda), mmu-miR-29abcd(T…	transmembrane	protein_coding	sodium ion transport // apoptosis	symporter activity	integral to membrane // apical plasma membrane		0.207284	1.24147	1.03418	2.04795	0.046336	0.654199	0.116557	1	1.03418
ENSMUSG00000070343	predicted gene 10288 [Source:MGI Symbol;Acc:MGI:3704227]	Gm10288			protein_coding	translation	structural constituent of ribosome	ribosome		7.00036	8.02322	1.02285	2.03193	0.0221416	0.559668	0.0572078	0.99767	1.02285
ENSMUSG00000020061	myosin binding protein C, slow-type [Source:MGI Symbol;Acc:MGI:1336213]	Mybpc1	mmu-miR-129-5p(miRanda), mmu-miR-130a(miRanda), mmu-miR-130b(miRanda), mmu-miR-137(pictar), mmu-miR-181a(miRanda), mmu-miR-181b(miRanda), mmu-miR-181c(miRanda|pictar), mmu-miR-181d(miRanda), mmu-miR-19a(miRanda), mmu-miR-19b(miRanda), mmu-miR-290-5p(miRanda), mmu-miR-292-5p(miRanda), mmu-miR-301a(miRanda), mmu-miR-301b(miRanda), mmu-miR-30a(miRanda), mmu-miR-30b(miRanda), mmu-miR-30c(miRanda), mm…		protein_coding	muscle contraction	structural constituent of cytoskeleton	cytoskeleton		6.48439	5.8571	-0.627289	-1.54466	0.442762	1	0.569428	1	0.627289
ENSMUSG00000063632	SRY-box containing gene 11 [Source:MGI Symbol;Acc:MGI:98359]	Sox11	mmu-miR-101(TargetScan), mmu-miR-101a(miRanda), mmu-miR-101ab(TargetScan), mmu-miR-101b(miRanda), mmu-miR-1192(miRanda), mmu-miR-122(miRanda), mmu-miR-125a-5p(TargetScan), mmu-miR-125b-5p(TargetScan), mmu-miR-128(TargetScan), mmu-miR-128ab(TargetScan), mmu-miR-130b(miRanda), mmu-miR-136(miRanda), mmu-miR-137(TargetScan), mmu-miR-137ab(TargetScan), mmu-miR-141(TargetScan), mmu-miR-142-3p(TargetSca…	nucleus	transcription regulator|protein_coding	negative regulation of transcription from RNA polymerase II promoter // skeletal system development // kidney development // neural tube formation // lens morphogenesis in camera-type eye // outflow tract morphogenesis // cardiac ventricle formation // noradrenergic neuron differentiation // translation // cell proliferation // positive regulation of cell proliferation // positive regulation of g…	transcription regulatory region sequence-specific DNA binding // RNA polymerase II core promoter sequence-specific DNA binding // nucleic acid binding transcription factor activity // RNA polymerase II core promoter proximal region sequence-specific DNA binding transcription factor activity involved in positive regulation of transcription // RNA polymerase II transcription coactivator activity //…	nucleus // cytoplasm		0	0	Insufficient Expression	Insufficient Expression	1	1	1	1	0
ENSMUSG00000020067	myopalladin [Source:MGI Symbol;Acc:MGI:1916052]	Mypn	mmu-miR-100(TargetScan|miRanda), mmu-miR-10a(TargetScan|miRanda), mmu-miR-10b(TargetScan|miRanda), mmu-miR-124(miRanda), mmu-miR-128a(TargetScan|miRanda), mmu-miR-128b(TargetScan|miRanda), mmu-miR-134(TargetScan|miRanda), mmu-miR-138(TargetScan|miRanda), mmu-miR-140*(TargetScan|miRanda), mmu-miR-142-3p(miRanda), mmu-miR-145(TargetScan|miRanda), mmu-miR-149(TargetScan|miRanda), mmu-miR-155(TargetS…	nucleus	protein_coding	sarcomere organization	actin binding // protein binding // cytoskeletal protein binding // SH3 domain binding // muscle alpha-actinin binding	nucleus // microtubule cytoskeleton // Z disc // I band		3.51354	2.7353	-0.778245	-1.71504	0.401156	1	0.53614	1	0.778245
ENSMUSG00000020064	hect domain and RLD 4 [Source:MGI Symbol;Acc:MGI:1914595]	Herc4	mmu-miR-1(miRanda), mmu-miR-103(RNAhybrid|miRanda), mmu-miR-107(RNAhybrid|miRanda), mmu-miR-1192(miRanda), mmu-miR-128(miRanda), mmu-miR-134(RNAhybrid), mmu-miR-139-5p(miRanda), mmu-miR-140(miRanda), mmu-miR-141(miRanda), mmu-miR-142-3p(RNAhybrid|miRanda), mmu-miR-144(RNAhybrid|miRanda), mmu-miR-150(miRanda), mmu-miR-155(miRanda), mmu-miR-15b(RNAhybrid|miRanda), mmu-miR-181b(miRanda), mmu-miR-181…	nucleus	protein_coding	spermatogenesis // protein ubiquitination // cell differentiation // protein ubiquitination involved in ubiquitin-dependent protein catabolic process	ubiquitin-protein ligase activity	nucleus // cytoplasm // cytosol		2.56634	2.98474	0.418402	1.33645	0.394425	1	0.506401	1	0.418402
ENSMUSG00000070345	heat shock transcription factor family member 5 [Source:MGI Symbol;Acc:MGI:2685585]	Hsf5	mmu-miR-103(miRanda), mmu-miR-107(miRanda), mmu-miR-1192(miRanda), mmu-miR-135a(miRanda), mmu-miR-135b(miRanda), mmu-miR-139-5p(miRanda), mmu-miR-150(miRanda), mmu-miR-181a(miRanda), mmu-miR-181b(miRanda), mmu-miR-181c(miRanda), mmu-miR-181d(miRanda), mmu-miR-186(miRanda), mmu-miR-18a(miRanda), mmu-miR-18ab(TargetScan), mmu-miR-18b(miRanda), mmu-miR-205(TargetScan|miRanda), mmu-miR-205ab(TargetSc…	nucleus	transcription regulator|protein_coding	transcription, DNA-dependent // biological_process	molecular_function // sequence-specific DNA binding transcription factor activity // sequence-specific DNA binding	cellular_component // nucleus		0	0.0562062	Insufficient Expression	Insufficient Expression	0.770364	1	0.42265	1	0.0562062
ENSMUSG00000090900	predicted gene 3326 [Source:MGI Symbol;Acc:MGI:3781504]	Gm3326			processed_pseudogene					0	0.185852	Insufficient Expression	Insufficient Expression	0.396732	1	0.23836	1	0.185852
ENSMUSG00000090907	RIKEN cDNA C030017D09 gene [Source:MGI Symbol;Acc:MGI:1924634]	C030017D09Rik			antisense					0.299674	0	Insufficient Expression	Insufficient Expression	0.361179	1	0.42265	1	0.299674
ENSMUSG00000030963	uromodulin [Source:MGI Symbol;Acc:MGI:102674]	Umod	mmu-miR-106a(miRanda), mmu-miR-125a-3p(miRanda), mmu-miR-181d(miRanda), mmu-miR-214(miRanda|pictar), mmu-miR-23a(miRanda), mmu-miR-23b(miRanda), mmu-miR-320(miRanda), mmu-miR-324-5p(miRanda), mmu-miR-34a(miRanda), mmu-miR-34b-5p(miRanda), mmu-miR-34c(miRanda), mmu-miR-365(miRanda), mmu-miR-449a(miRanda), mmu-miR-449b(miRanda), mmu-miR-449c(miRanda), mmu-miR-499(miRanda), mmu-miR-761(miRanda)	extracellular	protein_coding	excretion // response to organic substance // chemical homeostasis // metanephric ascending thin limb development // metanephric distal convoluted tubule development // metanephric thick ascending limb development // regulation of ion homeostasis	calcium ion binding // protein binding	spindle pole // extracellular space // Golgi apparatus // basolateral plasma membrane // apical plasma membrane // anchored to membrane // cytoplasmic vesicle // membrane raft // apical part of cell // cilium membrane // primary cilium		0.0139024	0.0283436	Insufficient Expression	Insufficient Expression	0.938623	1	0.692241	1	0.0144411
ENSMUSG00000030960	methyltransferase like 10 [Source:MGI Symbol;Acc:MGI:1919346]	Mettl10	mmu-miR-101a(miRanda), mmu-miR-129-5p(RNAhybrid|miRanda), mmu-miR-133a(RNAhybrid|miRanda), mmu-miR-133b(RNAhybrid|miRanda), mmu-miR-135a(RNAhybrid|miRanda), mmu-miR-135b(RNAhybrid|miRanda), mmu-miR-146(RNAhybrid), mmu-miR-146b(RNAhybrid|miRanda), mmu-miR-181a*(RNAhybrid|miRanda), mmu-miR-181b(miRanda), mmu-miR-181d(miRanda), mmu-miR-186(miRanda), mmu-miR-1928(TargetScan), mmu-miR-195(RNAhybrid|mi…		protein_coding	biological_process	molecular_function // methyltransferase activity	cellular_component		4.6329	4.82038	0.187476	1.13877	0.696308	1	0.760191	1	0.187476
ENSMUSG00000030966	tripartite motif-containing 21 [Source:MGI Symbol;Acc:MGI:106657]	Trim21	mmu-miR-1192(miRanda), mmu-miR-143(miRanda), mmu-miR-149(miRanda), mmu-miR-150(miRanda), mmu-miR-153(miRanda), mmu-miR-15a(miRanda), mmu-miR-15b(miRanda), mmu-miR-16(miRanda), mmu-miR-181a(miRanda), mmu-miR-181b(miRanda), mmu-miR-181c(miRanda), mmu-miR-181d(miRanda), mmu-miR-185(miRanda), mmu-miR-194(miRanda), mmu-miR-195(miRanda), mmu-miR-196a(miRanda), mmu-miR-196b(miRanda), mmu-miR-208a(miRand…	nucleus	protein_coding	protein polyubiquitination // protein monoubiquitination // protein ubiquitination // protein destabilization // negative regulation of NF-kappaB transcription factor activity // positive regulation of cell cycle // protein autoubiquitination // protein trimerization // negative regulation of protein deubiquitination	ubiquitin-protein ligase activity // protein binding // zinc ion binding	nucleus // cytoplasm // SCF ubiquitin ligase complex		1.95635	3.86453	1.90818	3.75336	0.016799	0.535174	0.0707887	1	1.90818
ENSMUSG00000030967	zinc finger, RAN-binding domain containing 1 [Source:MGI Symbol;Acc:MGI:106441]	Zranb1	mmu-let-7e(miRanda), mmu-let-7g(miRanda), mmu-let-7i(miRanda), mmu-miR-105(TargetScan), mmu-miR-106a(TargetScan), mmu-miR-136(miRanda), mmu-miR-1378(TargetScan), mmu-miR-138(TargetScan|miRanda), mmu-miR-138ab(TargetScan), mmu-miR-1420ac(TargetScan), mmu-miR-154(miRanda), mmu-miR-155(miRanda), mmu-miR-181a(miRanda), mmu-miR-181b(miRanda), mmu-miR-181c(miRanda), mmu-miR-181d(miRanda), mmu-miR-185(m…	nucleus	protein_coding	cytoskeleton organization // Wnt receptor signaling pathway // cell migration // regulation of cell morphogenesis // positive regulation of Wnt receptor signaling pathway // protein K63-linked deubiquitination // protein deubiquitination involved in ubiquitin-dependent protein catabolic process	ubiquitin thiolesterase activity // ubiquitin-specific protease activity // protein binding // zinc ion binding // K63-linked polyubiquitin binding	nucleus // cytoplasm		3.26429	3.12329	-0.140993	-1.10266	0.697114	1	0.743701	1	0.140993
ENSMUSG00000030965	family with sequence similarity 175, member B [Source:MGI Symbol;Acc:MGI:1926116]	Fam175b	mmu-let-7b(RNAhybrid|miRanda), mmu-let-7d(pictar), mmu-let-7f(RNAhybrid|miRanda), mmu-let-7g(RNAhybrid), mmu-let-7i(RNAhybrid|miRanda), mmu-miR-1(miRanda), mmu-miR-103(RNAhybrid|TargetScan|miRanda), mmu-miR-105(TargetScan), mmu-miR-106a(TargetScan), mmu-miR-107(RNAhybrid|TargetScan|miRanda), mmu-miR-10a(miRanda), mmu-miR-10b(RNAhybrid|miRanda), mmu-miR-1192(miRanda), mmu-miR-126-3p(RNAhybrid|miRa…		protein_coding	biological_process	polyubiquitin binding	BRISC complex		3.38268	2.17382	-1.20886	-2.31155	0.22533	1	0.372219	1	1.20886
ENSMUSG00000070699	seryl-aminoacyl-tRNA synthetase 2 [Source:MGI Symbol;Acc:MGI:1919234]	Sars2	mmu-let-7a(miRanda), mmu-let-7b(miRanda), mmu-let-7c(miRanda), mmu-let-7d(miRanda), mmu-let-7e(RNAhybrid|miRanda), mmu-let-7f(miRanda), mmu-let-7g(miRanda), mmu-let-7i(miRanda), mmu-miR-101a(miRanda), mmu-miR-101b(miRanda), mmu-miR-125a-3p(miRanda), mmu-miR-128a(RNAhybrid|miRanda), mmu-miR-128b(RNAhybrid|miRanda), mmu-miR-140*(RNAhybrid|miRanda), mmu-miR-141(miRanda), mmu-miR-149(RNAhybrid|miRand…		protein_coding	seryl-tRNA aminoacylation // selenocysteinyl-tRNA(Sec) biosynthetic process	serine-tRNA ligase activity // ATP binding	mitochondrion // mitochondrial matrix		3.65833	3.95631	0.297984	1.22943	0.460826	1	0.548736	1	0.297984
ENSMUSG00000048304	SLIT and NTRK-like family, member 3 [Source:MGI Symbol;Acc:MGI:2679447]	Slitrk3	mmu-let-7e(RNAhybrid|miRanda), mmu-miR-103a(TargetScan), mmu-miR-105(TargetScan), mmu-miR-106a(TargetScan), mmu-miR-106ab(TargetScan), mmu-miR-106b(pictar), mmu-miR-107(TargetScan), mmu-miR-107ab(TargetScan), mmu-miR-1192(miRanda), mmu-miR-124(TargetScan|miRanda), mmu-miR-124ab(TargetScan), mmu-miR-128(miRanda), mmu-miR-128a(RNAhybrid|miRanda), mmu-miR-128b(RNAhybrid|miRanda), mmu-miR-129-3p(RNAh…	transmembrane	protein_coding	axonogenesis	molecular_function	integral to membrane		0	0	Insufficient Expression	Insufficient Expression	1	1	1	1	0
ENSMUSG00000048307	ankyrin repeat domain 46 [Source:MGI Symbol;Acc:MGI:1916089]	Ankrd46	mmu-miR-101a(miRanda), mmu-miR-106a(miRanda), mmu-miR-106b(miRanda), mmu-miR-10b(miRanda), mmu-miR-1192(miRanda), mmu-miR-143(miRanda), mmu-miR-146a(miRanda), mmu-miR-146b(miRanda), mmu-miR-155(miRanda), mmu-miR-15a(miRanda), mmu-miR-15b(miRanda), mmu-miR-16(miRanda), mmu-miR-17(miRanda), mmu-miR-186(miRanda), mmu-miR-187(miRanda), mmu-miR-195(miRanda), mmu-miR-200b(miRanda), mmu-miR-200c(miRanda…	transmembrane	protein_coding			integral to membrane		4.52099	4.28234	-0.238652	-1.17989	0.617381	1	0.695695	1	0.238652
ENSMUSG00000070697	UTP3, small subunit (SSU) processome component, homolog (S. cerevisiae) [Source:MGI Symbol;Acc:MGI:1919230]	Utp3	mmu-miR-192(miRanda), mmu-miR-215(miRanda), mmu-miR-320(RNAhybrid), mmu-miR-423(RNAhybrid), mmu-miR-540(RNAhybrid), mmu-miR-690(RNAhybrid|miRanda), mmu-miR-744(RNAhybrid), mmu-miR-764-3p(miRanda), mmu-miR-770-3p(RNAhybrid|miRanda), mmu-miR-9*(RNAhybrid|miRanda)	nucleus	protein_coding	brain development // chromatin modification	protein binding	nucleus // nucleolus		4.84725	5.03013	0.182886	1.13515	0.64129	1	0.702856	1	0.182886
ENSMUSG00000070690	RIKEN cDNA 5830473C10 gene [Source:MGI Symbol;Acc:MGI:1923342]	5830473C10Rik			protein_coding	transport // biological_process	molecular_function	cellular_component // extracellular space		0.0945017	0	Insufficient Expression	Insufficient Expression	0.643967	1	0.42265	1	0.0945017
ENSMUSG00000070691	runt related transcription factor 3 [Source:MGI Symbol;Acc:MGI:102672]	Runx3	mmu-miR-1192(TargetScan|miRanda), mmu-miR-125a-3p(miRanda), mmu-miR-130a(miRanda|pictar), mmu-miR-130ac(TargetScan), mmu-miR-130b(miRanda|pictar), mmu-miR-132(miRanda), mmu-miR-155(miRanda), mmu-miR-185(miRanda), mmu-miR-194(TargetScan|miRanda), mmu-miR-196b(miRanda), mmu-miR-19a(pictar), mmu-miR-19ab(TargetScan), mmu-miR-19b(pictar), mmu-miR-204(miRanda), mmu-miR-205(TargetScan), mmu-miR-205ab(T…		transcription regulator|protein_coding	negative regulation of transcription from RNA polymerase II promoter // chondrocyte differentiation // protein phosphorylation // induction of apoptosis // axon guidance // hair follicle morphogenesis // neuron projection development // interferon-gamma production // mRNA transcription from RNA polymerase II promoter // negative regulation of cell cycle // cell maturation // negative regulation o…	RNA polymerase II regulatory region sequence-specific DNA binding // sequence-specific DNA binding RNA polymerase II transcription factor activity // DNA binding // sequence-specific DNA binding transcription factor activity // protein binding // ATP binding	nuclear chromatin // nucleus // cytoplasm		0.292638	0.767304	Insufficient Expression	Insufficient Expression	0.0981585	0.80888	0.0978742	1	0.474666
ENSMUSG00000070692	ribosomal protein S12, pseudogene 10 [Source:MGI Symbol;Acc:MGI:3649508]	Rps12-ps10			processed_pseudogene					0	0.363767	Insufficient Expression	Insufficient Expression	0.334826	1	0.42265	1	0.363767
[truncated: 27,642 more rows]
